# Supplementary material for: Response of phytohormone mediated plant homeodomain (PHD) family to abiotic stress in upland cotton (Gossypium hirsutum spp.)
Source: BMC Plant Biol. 2021 Jan 6;21:13. doi: 10.1186/s12870-020-02787-5 (PMC7788912; doi:10.1186/s12870-020-02787-5)
Supplement: Supplementary file 4 — Additional file 4: Table S1. The PHD members from G. hirsutum, G. raimondii, G. arboreum, A. thaliana, and O. sativa [file 12870_2020_2787_MOESM4_ESM.xlsx]

## Sheet: motif1
72	GhPHD1	148	4.85e-12	VAVYCKCEMP	YNPDDLMVQCEGCS	DWFHPACIEM
118	GhPHD10	148	4.85e-12	VAVYCKCEMP	YNPDDLMVQCEGCS	DWFHPACIEM
22	GhPHD100	147	2.14e-12	VAVYCKCEMP	YNPDDLMVQCEGCK	DWFHPSCMEM
31	GhPHD102	398	5e-09	ALTCQTCKVT	INDVETVLICDACE	KGFHLKCLQS
68	GhPHD103	144	2.04e-07	VRSLSTTIEG	DPDLDTSIACDSCD	IWYHAFCVGF
61	GhPHD104	250	2.42e-08	HDQICEQCRS	GLHGEVMLLCDRCN	KGWHIYCLSP
81	GhPHD105	619	2.16e-10	WTVDCVCGAK	DDDGERMLACDKCS	VWQHTRCAGI
56	GhPHD106	85	8.87e-10	VCGLSAAIPG	GGGGGRVVVCDGCE	RGFHLACSGV
39	GhPHD107	156	1.94e-11	VAVYCKCEMP	YNPDDLMVQCEVCK	DWYHPACVDM
62	GhPHD108	435	1.85e-12	VDGNSDECRL	CGMDGTLLCCDGCP	SAYHTRCIGV
18	GhPHD109	721	1.35e-11	DEPNDDTCGI	CGDGGDLICCDSCP	STFHQSCLNI
42	GhPHD11	194	1.21e-08	ILCDICKSTD	GDPKDPIVFCDGCD	LMVHSTCYGN
125	GhPHD110	1064	9.27e-12	KGRLEKKKND	EETEEWWVQCDKCE	AWQHQICALF
36	GhPHD111	629	9.69e-10	WTVDCTCGAK	DDDGERMLACDVCG	VWQHTRCFGI
4	GhPHD112	257	4.63e-09	CSRLCKICDR	LGTTQKMLICDNCE	EAFHVRCCRP
113	GhPHD113	207	7.95e-14	ETLCGACGEN	YASDEFWICCDACE	KWFHGKCVKI
88	GhPHD114	67	1.5e-08	SDIICEQCGS	GERPGELLLCDKCD	KGFHMRCLRP
17	GhPHD116	432	9.27e-12	ENVFCSECHQ	GGDDELMLLCDLCD	SSAHTYCVGL
45	GhPHD118	80	3.53e-10	NDGYYYECVI	CDLGGNLLCCDNCP	RTYHLQCLDP
67	GhPHD119	422	1.53e-11	YCGICKKIWH	HSDGGNWVCCDGCN	VWVHAECDNI
19	GhPHD12	191	2.2e-13	ETLCGSCGGN	YNADEFWIGCDVCE	RWFHGKCVKI
5	GhPHD121	1342	2.16e-10	GIVDCLCGAK	EDDGERLISCDICE	VWQHTRCVRI
121	GhPHD122	473	2.09e-09	YCGICKKVWN	HSDSGSWVRCDGCK	VWVHAECGKI
99	GhPHD123	192	7.95e-14	DTFCGICGGG	YNSDEFWIGCDNCE	RWYHGKCVKI
100	GhPHD124	148	9.47e-11	VAVYCKCEMP	YNPDDLMVQCEDCS	DWFHPACIEM
102	GhPHD126	988	4.24e-12	NDRNDDSCGL	CGDGGELICCDNCP	STFHLACLSM
97	GhPHD127	422	9.27e-12	ENVICSECNQ	GGDDELMLLCDLCD	SSAHTYCVGL
71	GhPHD129	206	2.85e-15	DTLCGACGEN	YASDEFWICCDICE	KWFHGKCVKI
35	GhPHD15	206	5.44e-15	ETLCGACGES	DGADEFWICCDICE	KWFHGKCVKI
52	GhPHD16	1056	9.27e-12	KARLEKKKND	EETEEWWVQCDKCE	AWQHQICALF
1	GhPHD17	206	3.35e-18	GATCGACGDS	YGTDEFWICCDICE	RWFHGKCVKI
46	GhPHD18	156	2.14e-12	VAVYCKCEMP	YNPDDLMVQCEGCK	DWYHPACVDM
89	GhPHD19	489	1.44e-10	PSCLCRACLA	DKDDDKIVLCDGCD	AAYHIYCMKP
90	GhPHD20	489	1.44e-10	PSCLCRACLA	DKDDDKIVLCDGCD	AAYHIYCMKP
28	GhPHD21	476	2.58e-08	YCGICKKIWN	QSNSGSWVRCDGCK	VWVHAECDKI
40	GhPHD22	207	1.45e-15	ETLCGACGEN	YAADEFWICCDICE	KWFHGKCVKI
7	GhPHD23	213	3.35e-18	GATCGACGDS	YGTDEFWICCDICE	RWFHGKCVKI
33	GhPHD24	156	2.14e-12	VAVYCKCEMP	YNPDDLMVQCEGCK	DWYHPACVGM
15	GhPHD25	192	7.95e-14	DTFCGICGGG	YNSDEFWIGCDNCE	RWYHGKCVKI
48	GhPHD26	597	8.44e-09	CSRFCKSCSR	SGTVQKMLICDSCE	EAFHVRCCTP
116	GhPHD27	1056	8.51e-11	KARLEKKKND	EEIEEWWVQCDKCE	AWQHQICALF
85	GhPHD28	57	2.77e-06	DDAKENSCQA	CGETENLLNCATCT	YAYHPKCLLP
21	GhPHD29	165	2.95e-08	SEVKCSVCHG	MTDESLLLLCDLCD	SAAHTYCVGL
83	GhPHD30	829	8.87e-10	IDKNDDICYV	CHYGGELILCDQCP	SSFHKSCLNL
84	GhPHD31	686	1.97e-08	LCRGHDFSKS	GFGPRTVILCDQCE	REYHVGCLRD
9	GhPHD32	642	1.05e-11	TDRNSDDCCL	CKMDGSLICCDGCP	AAYHSKCVGV
8	GhPHD33	642	3.71e-12	TDWNSDDCCL	CKMDGNLICCDGCP	AAYHSKCVGV
37	GhPHD34	147	2.14e-12	VAVYCKCEMP	YNPDDLMVQCEGCK	DWFHPSCMEM
65	GhPHD35	85	1.35e-11	DDPNDDTCGI	CGDGGDLICCDSCP	STFHQSCLNI
117	GhPHD36	184	3.56e-15	EALCGACGEN	YAGDEFWICCDICE	KWFHGKCVKI
126	GhPHD38	398	5e-09	ALTCQTCKVT	INDVETVLICDACE	KGFHLKCLQS
115	GhPHD39	619	2.16e-10	WTVDCVCGAR	DDDGERMLACDKCS	VWQHTRCAGI
80	GhPHD4	548	4.28e-09	VCRGHDFSGS	TFDDRTVILCDQCE	KEFHVGCLRE
114	GhPHD40	250	2.42e-08	HDQICEQCRS	GLHGEVMLLCDRCN	KGWHIYCLSP
43	GhPHD41	85	8.87e-10	VCGLSAATPG	GGGGGRVVVCDGCE	RGFHLACSGV
44	GhPHD42	156	2.14e-12	VAVYCKCEMP	YNPDDLMVQCEGCK	DWYHPACVDM
34	GhPHD43	435	1.85e-12	VDGNSDECRL	CGMDGTLLCCDGCP	SAYHTRCIGV
112	GhPHD44	723	1.35e-11	DDPNDDTCGI	CGDGGDLICCDSCP	STFHQSCLNI
108	GhPHD45	1064	9.27e-12	KGRLEKKKND	EETEEWWVQCDKCE	AWQHQICALF
70	GhPHD46	207	7.95e-14	ETLCGACGEN	YASDEFWICCDACE	KWFHGKCVKI
94	GhPHD47	285	8.44e-09	CSRLCKICDR	LGTAQKMLICDNCE	EAFHVRCCRQ
23	GhPHD48	628	9.69e-10	WTVDCTCGAK	DDDGERMLACDVCG	VWLHTRCFGI
59	GhPHD5	710	1.35e-11	DDPNDDTCGI	CGDGGDLICCDSCP	STFHQSCLNI
82	GhPHD50	424	6.64e-13	ENVFCSECHQ	GGDDELMLLCDICD	SSAHTYCVGL
14	GhPHD51	67	1.5e-08	SDIICEQCGS	GERPGELLLCDKCD	KGFHMRCLRP
13	GhPHD53	79	3.53e-10	NDGYYYECVI	CDLGGNLLCCDNCP	RTYHLQCLDP
119	GhPHD54	422	1.53e-11	YCGICKKIWH	HSDGGNWVCCDGCN	VWVHAECDNI
69	GhPHD56	606	2.16e-10	GIVDCLCGAK	EDDGERLISCDICE	VWQHTRCVRI
26	GhPHD57	473	2.09e-09	YCGICKKVWN	HSDSGSWVRCDGCK	VWVHAECGKI
29	GhPHD58	192	7.95e-14	DTFCGICGGG	YNSDEFWIGCDNCE	RWYHGKCVKI
122	GhPHD59	148	9.47e-11	VAVYCKCEMP	YNPDDLMVQCEDCS	DWFHPACIEM
47	GhPHD6	603	2.46e-12	WIVRCECGAR	DDDGERMIACDICE	VWQHTRCCGI
63	GhPHD60	518	6.64e-13	ENVICSECHQ	GGDDELMLLCDICD	SSAHTYCVGL
124	GhPHD62	980	4.24e-12	NDRNDDSCGL	CGDGGELICCDNCP	STFHLACLSM
107	GhPHD63	421	9.27e-12	ENVICSECNQ	GGDDELMLLCDLCD	SSAHTYCVGL
96	GhPHD65	208	2.85e-15	DTLCGACGEN	YASDEFWICCDICE	KWFHGKCVKI
111	GhPHD66	148	4.85e-12	VAVYCKCEMP	YNPDDLMVQCEGCS	DWFHPACIEM
75	GhPHD69	706	1.35e-11	DDPNDDTCGI	CGDGGDLICCDSCP	STFHQSCLNI
2	GhPHD7	41	8.44e-09	DDVYCERCGS	GDFGSKLLLCDKCD	KGYHLFCLRP
27	GhPHD70	244	3.35e-18	GATCGACGDS	YGTDEFWICCDICE	RWFHGKCVKI
92	GhPHD72	148	4.85e-12	VAVYCKCEMP	YNPDDLMVQCEGCS	DWFHPACIEM
12	GhPHD73	41	8.44e-09	DDVYCERCGS	GDFGSKLLLCDKCD	KGYHLFCLRP
6	GhPHD74	602	2.46e-12	WIVRCECGAR	DDDGERMIACDICE	VWQHTRCCGI
30	GhPHD75	476	2.58e-08	YCGICKKIWN	QSNSGSWVRCDGCK	VWVHAECDKI
105	GhPHD76	191	2.47e-11	ETLCGSCGGN	FNADEFWIGCDVCE	RWFHGKCVKI
66	GhPHD79	317	5.44e-15	ETLCGACGES	DGADEFWICCDICE	KWFHGKCVKI
64	GhPHD8	205	3.35e-18	GATCGACGDS	YGTDEFWICCDICE	RWFHGKCVKI
106	GhPHD80	1058	9.27e-12	KARLEKKKND	EETEEWWVQCDKCE	AWQHQICALF
74	GhPHD81	206	3.35e-18	GATCGACGDS	YGTDEFWICCDICE	RWFHGKCVKI
73	GhPHD82	156	2.14e-12	VAVYCKCEMP	YNPDDLMVQCEGCK	DWYHPACVDM
49	GhPHD83	488	1.44e-10	PSCLCRACLA	DKDDDKIVLCDGCD	AAYHIYCMKP
50	GhPHD84	489	1.44e-10	PSCLCRACLA	DKDDDKIVLCDGCD	AAYHIYCMKP
25	GhPHD85	192	1.21e-08	ILCDICKSTD	GDPKDPIVFCDGCD	LMVHSTCYGN
10	GhPHD86	207	1.45e-15	ETLCGACGEN	YAADEFWICCDICE	KWFHGKCVKI
87	GhPHD87	1012	9.27e-12	KARLEKKKND	EETEEWWVQCDKCE	AWQHQICALF
41	GhPHD88	206	3.35e-18	GATCGACGDS	YGTDEFWICCDICE	RWFHGKCVKI
76	GhPHD89	118	2.14e-12	VAVYCKCEMP	YNPDDLMVQCEGCK	DWYHPACVGM
24	GhPHD90	192	7.95e-14	DTFCGICGGG	YNSDEFWIGCDNCE	RWYHGKCVKI
53	GhPHD91	740	8.44e-09	CSRFCKSCSR	SGTVQKMLICDSCE	EAFHVRCCTP
54	GhPHD92	1054	8.51e-11	KARLEKKKND	EEIEEWWVQCDKCE	AWQHQICALF
86	GhPHD93	188	2.6e-16	EALCGACGEN	YADDELWICCDICE	KWFHGKCVKI
98	GhPHD95	152	2.95e-08	SEVKCSMCHG	MTDESLLLLCDLCD	SAAHTYCVGL
103	GhPHD96	829	8.87e-10	IDKNDDICYV	CHYGGELILCDQCP	SSFHKSCLDL
104	GhPHD97	686	1.97e-08	LCRGHDFSKS	GFGPRTVILCDQCE	REYHVGCLRD
128	GhPHD98	642	1.05e-11	NDRNSDDCCL	CKMDGSLICCDGCP	AAYHSKCVGV
129	GhPHD99	642	3.71e-12	TDWNSDDCCL	CKMDGNLICCDGCP	AAYHSKCVGV

## Sheet: A. thaliana
AT1G05380.1	AtPHD1
AT1G14510.1	AtPHD2
AT1G33420.1	AtPHD3
AT1G50620.1	AtPHD4
AT1G66170.1	AtPHD5
AT1G77250.1	AtPHD6
AT1G79350.1	AtPHD7
AT2G01810.1	AtPHD8
AT2G02470.1	AtPHD9
AT2G19260.1	AtPHD10
AT2G25170.1	AtPHD11
AT2G36720.1	AtPHD12
AT2G37520.1	AtPHD13
AT3G01460.1	AtPHD14
AT3G05670.1	AtPHD15
AT3G11200.1	AtPHD16
AT3G14740.1	AtPHD17
AT3G14980.1	AtPHD18
AT3G19510.1	AtPHD19
AT3G20280.1	AtPHD20
AT3G42790.1	AtPHD21
AT3G53680.1	AtPHD22
AT3G61740.1	AtPHD23
AT4G12620.1	AtPHD24
AT4G14700.1	AtPHD25
AT4G14920.1	AtPHD26
AT4G22140.1	AtPHD27
AT4G27910.1	AtPHD28
AT4G29940.1	AtPHD29
AT4G39100.1	AtPHD30
AT5G05610.1	AtPHD31
AT5G09790.1	AtPHD32
AT5G12400.1	AtPHD33
AT5G20510.1	AtPHD34
AT5G22260.1	AtPHD35
AT5G22760.1	AtPHD36
AT5G24330.1	AtPHD37
AT5G26210.1	AtPHD38
AT5G35210.1	AtPHD39
AT5G36670.1	AtPHD40
AT5G36740.1	AtPHD41
AT5G44800.1	AtPHD42
AT5G58610.1	AtPHD43

## Sheet: G. arboreum
Cotton_A_00226.1	GaPHD1
Cotton_A_00404.1	GaPHD2
Cotton_A_00490.1	GaPHD3
Cotton_A_00491.1	GaPHD4
Cotton_A_00711.1	GaPHD5
Cotton_A_00987.1	GaPHD6
Cotton_A_03151.1	GaPHD7
Cotton_A_05634.1	GaPHD8
Cotton_A_05841.1	GaPHD9
Cotton_A_06375.1	GaPHD10
Cotton_A_06784.1	GaPHD11
Cotton_A_08539.1	GaPHD12
Cotton_A_09525.1	GaPHD13
Cotton_A_09533.1	GaPHD14
Cotton_A_10207.1	GaPHD15
Cotton_A_10272.1	GaPHD16
Cotton_A_10701.1	GaPHD17
Cotton_A_11335.1	GaPHD18
Cotton_A_12789.1	GaPHD19
Cotton_A_13839.1	GaPHD20
Cotton_A_14035.1	GaPHD21
Cotton_A_15612.1	GaPHD22
Cotton_A_15847.1	GaPHD23
Cotton_A_16968.1	GaPHD24
Cotton_A_17732.1	GaPHD25
Cotton_A_18581.1	GaPHD26
Cotton_A_18694.1	GaPHD27
Cotton_A_19745.1	GaPHD28
Cotton_A_20323.1	GaPHD29
Cotton_A_20357.1	GaPHD30
Cotton_A_21093.1	GaPHD31
Cotton_A_21696.1	GaPHD32
Cotton_A_21900.1	GaPHD33
Cotton_A_22568.1	GaPHD34
Cotton_A_23158.1	GaPHD35
Cotton_A_23737.1	GaPHD36
Cotton_A_23738.1	GaPHD37
Cotton_A_24588.1	GaPHD38
Cotton_A_25916.1	GaPHD39
Cotton_A_28349.1	GaPHD40
Cotton_A_29457.1	GaPHD41
Cotton_A_29751.1	GaPHD42
Cotton_A_30037.1	GaPHD43
Cotton_A_30280.1	GaPHD44
Cotton_A_30478.1	GaPHD45
Cotton_A_34278.1	GaPHD46
Cotton_A_34279.1	GaPHD47
Cotton_A_35658.1	GaPHD48
Cotton_A_36668.1	GaPHD49
Cotton_A_40219.1	GaPHD50
Cotton_A_40843.1	GaPHD51
Cotton_A_41010.1	GaPHD52

## Sheet: G. raimondii
Gorai.001G021300.1	GrPHD1
Gorai.001G066400.1	GrPHD2
Gorai.001G116700.1	GrPHD3
Gorai.001G117500.1	GrPHD4
Gorai.001G136300.1	GrPHD5
Gorai.001G136400.1	GrPHD6
Gorai.001G216500.1	GrPHD7
Gorai.002G005000.1	GrPHD8
Gorai.002G245400.1	GrPHD9
Gorai.002G245500.1	GrPHD10
Gorai.003G122100.1	GrPHD11
Gorai.004G019600.1	GrPHD12
Gorai.004G032700.1	GrPHD13
Gorai.004G132300.1	GrPHD14
Gorai.004G268100.1	GrPHD15
Gorai.005G042800.1	GrPHD16
Gorai.005G120300.1	GrPHD17
Gorai.005G234300.1	GrPHD18
Gorai.005G246700.1	GrPHD19
Gorai.006G029600.1	GrPHD20
Gorai.006G082500.1	GrPHD21
Gorai.006G108600.1	GrPHD22
Gorai.006G239000.1	GrPHD23
Gorai.007G303700.1	GrPHD24
Gorai.008G021500.1	GrPHD25
Gorai.008G125100.1	GrPHD26
Gorai.008G246900.1	GrPHD27
Gorai.008G269400.1	GrPHD28
Gorai.009G002500.1	GrPHD29
Gorai.009G041700.1	GrPHD30
Gorai.009G121700.1	GrPHD31
Gorai.009G168100.1	GrPHD32
Gorai.009G249400.1	GrPHD33
Gorai.009G249500.1	GrPHD34
Gorai.009G361500.1	GrPHD35
Gorai.010G097500.1	GrPHD36
Gorai.010G143400.1	GrPHD37
Gorai.010G183600.1	GrPHD38
Gorai.010G196600.1	GrPHD39
Gorai.010G217300.1	GrPHD40
Gorai.011G001400.1	GrPHD41
Gorai.011G057500.1	GrPHD42
Gorai.011G120900.1	GrPHD43
Gorai.011G210800.1	GrPHD44
Gorai.011G289200.1	GrPHD45
Gorai.012G003100.1	GrPHD46
Gorai.012G114500.1	GrPHD47
Gorai.012G148900.1	GrPHD48
Gorai.013G017700.1	GrPHD49
Gorai.013G034100.1	GrPHD50
Gorai.013G106900.1	GrPHD51
Gorai.013G127600.1	GrPHD52
Gorai.013G173100.1	GrPHD53
Gorai.013G206200.1	GrPHD54
Gorai.013G226400.1	GrPHD55

## Sheet: oryza sativa
LOC_Os01g08820.1	OsPHD1
LOC_Os01g11960.1	OsPHD2
LOC_Os01g65600.1	OsPHD3
LOC_Os01g66070.1	OsPHD4
LOC_Os01g66420.1	OsPHD5
LOC_Os01g73460.1	OsPHD6
LOC_Os02g03030.1	OsPHD7
LOC_Os02g09910.1	OsPHD8
LOC_Os02g09920.1	OsPHD9
LOC_Os02g35600.1	OsPHD10
LOC_Os02g48810.1	OsPHD11
LOC_Os03g19020.1	OsPHD12
LOC_Os03g50780.1	OsPHD13
LOC_Os03g58530.1	OsPHD14
LOC_Os03g60390.1	OsPHD15
LOC_Os04g34720.1	OsPHD16
LOC_Os04g36730.1	OsPHD17
LOC_Os04g52020.1	OsPHD18
LOC_Os04g59510.1	OsPHD19
LOC_Os05g03430.1	OsPHD20
LOC_Os05g07040.1	OsPHD21
LOC_Os05g34640.1	OsPHD22
LOC_Os06g08790.1	OsPHD23
LOC_Os06g12400.1	OsPHD24
LOC_Os06g17280.1	OsPHD25
LOC_Os06g20410.1	OsPHD26
LOC_Os06g51450.1	OsPHD27
LOC_Os06g51490.1	OsPHD28
LOC_Os07g08880.1	OsPHD29
LOC_Os07g12910.1	OsPHD30
LOC_Os07g41740.1	OsPHD31
LOC_Os07g46690.1	OsPHD32
LOC_Os08g01420.1	OsPHD33
LOC_Os08g32620.1	OsPHD34
LOC_Os09g21770.1	OsPHD35
LOC_Os11g05130.1	OsPHD36
LOC_Os11g12650.1	OsPHD37
LOC_Os11g14010.1	OsPHD38
LOC_Os12g34330.1	OsPHD39

## Sheet: G. hirsutum
Gohir.A01G004100.1	GhPHD1
Gohir.A01G212000.1	GhPHD2
Gohir.A01G212100.1	GhPHD3
Gohir.A01G220100.1	GhPHD4
Gohir.A02G032100.1	GhPHD5
Gohir.A02G109000.1	GhPHD6
Gohir.A02G109200.1	GhPHD7
Gohir.A03G048900.1	GhPHD8
Gohir.A03G086600.1	GhPHD9
Gohir.A03G185400.1	GhPHD10
Gohir.A03G197400.1	GhPHD11
Gohir.A04G045500.1	GhPHD12
Gohir.A04G090800.1	GhPHD13
Gohir.A04G119300.1	GhPHD14
Gohir.A05G002300.1	GhPHD15
Gohir.A05G039700.1	GhPHD16
Gohir.A05G116900.1	GhPHD17
Gohir.A05G160400.1	GhPHD18
Gohir.A05G172900.1	GhPHD19
Gohir.A05G238700.1	GhPHD20
Gohir.A05G238800.1	GhPHD21
Gohir.A05G414100.1	GhPHD22
Gohir.A06G084800.1	GhPHD23
Gohir.A06G118800.1	GhPHD24
Gohir.A06G150900.1	GhPHD25
Gohir.A06G176100.1	GhPHD26
Gohir.A06G182500.1	GhPHD27
Gohir.A07G020800.1	GhPHD28
Gohir.A07G058100.1	GhPHD29
Gohir.A07G104600.1	GhPHD30
Gohir.A07G105400.1	GhPHD31
Gohir.A07G122300.1	GhPHD32
Gohir.A07G122400.1	GhPHD33
Gohir.A07G186900.1	GhPHD34
Gohir.A07G215000.1	GhPHD35
Gohir.A08G024300.1	GhPHD36
Gohir.A08G112400.1	GhPHD37
Gohir.A08G231000.1	GhPHD38
Gohir.A09G026000.1	GhPHD39
Gohir.A09G068400.1	GhPHD40
Gohir.A09G092100.1	GhPHD41
Gohir.A09G215600.1	GhPHD42
Gohir.A10G052300.1	GhPHD43
Gohir.A10G181100.1	GhPHD44
Gohir.A11G222700.1	GhPHD45
Gohir.A11G271100.1	GhPHD46
Gohir.A12G020900.1	GhPHD47
Gohir.A12G048000.1	GhPHD48
Gohir.A12G112000.1	GhPHD49
Gohir.A12G228200.1	GhPHD50
Gohir.A12G250500.1	GhPHD51
Gohir.A13G015000.1	GhPHD52
Gohir.A13G031800.1	GhPHD53
Gohir.A13G111200.1	GhPHD54
Gohir.A13G148700.1	GhPHD55
Gohir.A13G192300.1	GhPHD56
Gohir.D01G004100.1	GhPHD57
Gohir.D01G200700.1	GhPHD58
Gohir.D01G200800.1	GhPHD59
Gohir.D02G038800.1	GhPHD60
Gohir.D02G106000.1	GhPHD61
Gohir.D02G218700.1	GhPHD62
Gohir.D03G062000.1	GhPHD63
Gohir.D03G115900.1	GhPHD64
Gohir.D04G002000.1	GhPHD65
Gohir.D04G130800.1	GhPHD66
Gohir.D04G160900.1	GhPHD67
Gohir.D05G002700.1	GhPHD68
Gohir.D05G002900.1	GhPHD69
Gohir.D05G041200.1	GhPHD70
Gohir.D05G117800.1	GhPHD71
Gohir.D05G163100.1	GhPHD72
Gohir.D05G175900.1	GhPHD73
Gohir.D05G240600.1	GhPHD74
Gohir.D05G240700.1	GhPHD75
Gohir.D06G073700.1	GhPHD76
Gohir.D06G084000.1	GhPHD77
Gohir.D06G123300.1	GhPHD78
Gohir.D06G157100.1	GhPHD79
Gohir.D06G168500.1	GhPHD80
Gohir.D06G189400.1	GhPHD81
Gohir.D07G020500.1	GhPHD82
Gohir.D07G062900.1	GhPHD83
Gohir.D07G108600.1	GhPHD84
Gohir.D07G109400.1	GhPHD85
Gohir.D07G126400.1	GhPHD86
Gohir.D07G126500.1	GhPHD87
Gohir.D07G193400.1	GhPHD88
Gohir.D08G034800.1	GhPHD89
Gohir.D08G125400.1	GhPHD90
Gohir.D08G251400.1	GhPHD91
Gohir.D09G025300.1	GhPHD92
Gohir.D09G068100.1	GhPHD93
Gohir.D09G092000.1	GhPHD94
Gohir.D09G218100.1	GhPHD95
Gohir.D10G053900.1	GhPHD96
Gohir.D10G109800.1	GhPHD97
Gohir.D10G188000.1	GhPHD98
Gohir.D11G229600.1	GhPHD99
Gohir.D11G281300.1	GhPHD100
Gohir.D12G021200.1	GhPHD101
Gohir.D12G115600.1	GhPHD102
Gohir.D12G230700.1	GhPHD103
Gohir.D12G251300.1	GhPHD104
Gohir.D13G113700.1	GhPHD105
Gohir.D13G153200.1	GhPHD106
Gohir.D13G180700.1	GhPHD107
Gohir.D13G197700.1	GhPHD108
