# Supplementary material for: Response of phytohormone mediated plant homeodomain (PHD) family to abiotic stress in upland cotton (Gossypium hirsutum spp.)
Source: BMC Plant Biol. 2021 Jan 6;21:13. doi: 10.1186/s12870-020-02787-5 (PMC7788912; doi:10.1186/s12870-020-02787-5)
Supplement: Supplementary file 8 — Additional file 8: Table S5. Number of cis-acting elements in the promoters of GhPHD genes [file 12870_2020_2787_MOESM8_ESM.xlsx]

## Sheet: Sheet1
Table S5. Number of cis-acting elements in the promoters of GhPHD genes.
Gene name	ethylene	ABA	GA	MeJA	SA	auxin	light	circadian control	drought	low-tenperature	defense and stress
GhPHD1	2	1	1	0	0	3	1	0	1	0	1
GhPHD2	3	1	1	0	1	0	2	0	0	0	1
GhPHD3	3	0	1	1	0	0	0	0	1	0	0
GhPHD4	3	0	0	1	0	0	1	0	1	1	0
GhPHD5	3	1	2	3	1	1	1	0	0	0	1
GhPHD6	1	0	2	0	1	0	0	0	2	1	0
GhPHD7	1	0	2	0	1	0	0	0	2	1	0
GhPHD8	2	1	0	0	0	0	1	0	1	0	0
GhPHD9	2	1	0	0	0	0	0	0	0	1	0
GhPHD10	0	0	0	0	0	0	0	1	1	1	1
GhPHD11	3	3	1	1	0	0	4	0	1	0	0
GhPHD12	3	1	0	0	0	0	1	0	0	0	0
GhPHD13	2	2	1	2	1	0	2	0	0	0	0
GhPHD14	2	1	3	0	0	0	1	0	0	0	0
GhPHD15	6	1	0	0	0	1	2	1	0	1	1
GhPHD16	1	0	0	3	1	0	0	0	0	0	0
GhPHD17	0	3	1	0	1	0	4	0	0	0	0
GhPHD18	2	1	1	0	0	0	1	0	0	0	1
GhPHD19	0	1	1	0	0	0	1	0	1	0	1
GhPHD20	0	2	1	1	0	0	2	0	1	0	1
GhPHD21	2	0	1	1	0	0	0	0	0	2	0
GhPHD22	0	0	1	1	0	1	1	0	2	0	0
GhPHD23	0	0	0	1	0	0	0	0	0	0	0
GhPHD24	5	1	0	0	1	0	1	0	0	0	1
GhPHD25	3	2	0	1	1	0	1	0	0	0	0
GhPHD26	0	2	1	0	0	0	2	2	1	1	1
GhPHD27	1	0	1	1	0	0	0	0	1	2	0
GhPHD28	3	2	1	0	0	0	1	1	0	1	0
GhPHD29	0	1	0	1	0	0	1	1	0	0	0
GhPHD30	0	3	1	1	1	0	3	0	0	0	0
GhPHD31	3	3	1	2	2	0	3	0	0	1	0
GhPHD32	2	0	0	0	1	0	0	0	1	0	0
GhPHD33	0	0	1	0	0	0	1	0	0	0	1
GhPHD34	2	3	0	1	0	0	2	0	0	0	1
GhPHD35	7	0	0	0	0	0	0	0	0	0	0
GhPHD36	4	5	0	3	2	0	6	0	0	0	0
GhPHD37	2	0	1	0	0	0	0	0	1	1	0
GhPHD38	6	1	0	0	1	1	1	0	2	0	1
GhPHD39	2	3	0	0	0	0	4	0	0	0	0
GhPHD40	4	5	0	2	2	0	5	0	1	1	0
GhPHD41	4	0	0	0	2	0	0	1	0	0	0
GhPHD42	1	3	1	1	0	2	4	0	0	0	2
GhPHD43	2	2	1	4	0	0	2	0	0	2	0
GhPHD44	5	1	0	0	0	0	2	0	2	1	0
GhPHD45	0	0	0	1	0	0	0	0	1	1	2
GhPHD46	2	0	1	0	0	1	0	0	0	1	1
GhPHD47	1	1	3	3	1	2	1	0	1	0	0
GhPHD48	0	3	3	0	1	0	3	0	0	1	0
GhPHD49	5	0	0	0	1	0	0	0	0	0	1
GhPHD50	6	2	1	1	0	0	1	0	1	0	1
GhPHD51	0	2	1	2	1	0	2	1	0	2	0
GhPHD52	0	0	0	0	0	0	0	0	1	0	0
GhPHD53	3	1	0	1	1	0	1	0	1	0	0
GhPHD54	3	2	2	0	0	1	1	0	1	0	0
GhPHD55	3	0	1	1	1	0	0	0	1	0	0
GhPHD56	2	4	1	1	1	1	5	1	0	0	1
GhPHD57	2	4	1	3	0	2	5	0	0	0	1
GhPHD58	2	0	3	0	0	0	0	0	0	1	1
GhPHD59	2	2	0	0	0	0	0	0	0	0	0
GhPHD60	6	3	1	3	0	0	3	0	0	1	1
GhPHD61	1	0	1	0	0	0	0	0	0	0	1
GhPHD62	3	3	2	2	0	2	4	0	1	0	1
GhPHD63	0	0	1	0	1	0	0	0	0	1	0
GhPHD64	5	1	2	0	0	0	0	0	0	1	0
GhPHD65	1	1	1	1	1	1	3	0	0	0	0
GhPHD66	2	2	1	1	0	1	2	0	1	0	0
GhPHD67	2	0	1	0	1	0	1	0	0	1	0
GhPHD68	4	1	0	0	0	0	1	0	1	0	2
GhPHD69	6	2	0	0	0	1	2	0	0	0	1
GhPHD70	1	2	0	1	1	0	1	0	0	0	0
GhPHD71	2	3	2	0	0	0	2	0	0	0	1
GhPHD72	2	0	1	0	0	0	0	0	0	0	0
GhPHD73	0	1	0	1	0	0	1	0	0	0	0
GhPHD74	0	0	1	1	0	0	1	0	2	0	0
GhPHD75	2	3	0	0	0	0	3	1	0	2	0
GhPHD76	1	0	1	1	0	0	0	0	0	1	0
GhPHD77	1	0	0	0	0	0	0	0	0	2	0
GhPHD78	8	0	2	1	0	0	0	1	0	0	0
GhPHD79	0	0	0	2	0	1	0	0	4	0	0
GhPHD80	2	3	1	0	0	1	5	0	0	0	1
GhPHD81	1	0	1	2	0	0	0	0	1	2	0
GhPHD82	3	0	3	1	0	0	0	0	0	0	1
GhPHD83	0	2	1	1	0	0	2	2	0	1	0
GhPHD84	1	1	0	1	0	0	2	0	0	1	0
GhPHD85	5	1	1	1	2	0	2	0	0	1	0
GhPHD86	4	0	2	0	2	0	0	0	0	0	0
GhPHD87	0	0	2	0	0	0	1	0	0	0	1
GhPHD88	1	3	0	3	0	1	2	0	0	2	1
GhPHD89	3	3	0	2	2	0	3	0	0	0	0
GhPHD90	1	0	2	1	0	0	0	0	0	1	0
GhPHD91	3	0	0	0	0	1	0	0	1	1	0
GhPHD92	2	3	0	3	1	0	4	0	0	0	0
GhPHD93	3	3	0	0	2	0	3	0	1	0	0
GhPHD94	4	0	0	0	1	0	0	0	0	0	0
GhPHD95	3	3	1	1	0	2	4	0	0	0	1
GhPHD96	0	2	2	2	0	1	2	0	0	0	0
GhPHD97	0	1	0	3	1	0	1	0	0	0	0
GhPHD98	4	0	3	0	0	1	1	0	2	0	0
GhPHD99	1	0	0	2	0	0	0	0	1	0	2
GhPHD100	1	1	0	1	1	0	1	0	0	0	0
GhPHD101	0	1	3	3	0	2	2	0	1	0	0
GhPHD102	5	0	0	1	1	0	0	0	0	0	0
GhPHD103	5	2	1	1	0	0	1	1	2	0	0
GhPHD104	1	3	0	0	0	0	4	0	0	2	0
GhPHD105	1	2	3	0	0	1	1	0	0	1	0
GhPHD106	3	0	1	0	1	0	0	0	1	0	0
GhPHD107	5	2	1	0	0	1	2	0	0	0	0
GhPHD108	5	4	1	0	0	1	5	0	0	0	0
