# Supplementary material for: Response of phytohormone mediated plant homeodomain (PHD) family to abiotic stress in upland cotton (Gossypium hirsutum spp.)
Source: BMC Plant Biol. 2021 Jan 6;21:13. doi: 10.1186/s12870-020-02787-5 (PMC7788912; doi:10.1186/s12870-020-02787-5)
Supplement: Supplementary file 9 — Additional file 9: Table S6. Co-expression network analysis results [file 12870_2020_2787_MOESM9_ESM.xlsx]

## Sheet: GhPHD5
Gene	Ortholog(AT)	Blast evalue	Annotation
Gh_A07G2344	AT4G33210	0	Encodes SLOMO (SLOW MOTION), a F-box protein required for auxin homeostasis and normal timing of lateral organ initiation at the shoot meristem.
Gh_A02G0305	AT4G14920	0	Acyl-CoA N-acyltransferase with RING/FYVE/PHD-type zinc finger protein
Gh_A10G0544	AT3G21295	1e-87	Tudor/PWWP/MBT superfamily protein
Gh_D07G0166	AT4G33210	0	Encodes SLOMO (SLOW MOTION), a F-box protein required for auxin homeostasis and normal timing of lateral organ initiation at the shoot meristem.
Gh_D12G0556	AT4G35790	0	Encodes a protein with phospholipase D activity. Involved in phospolipase metabolism. Mutants are affected in hydrogen peroxide mediated cell death.
Gh_D06G0613	AT3G24630	8e-24	unknown protein; Has 5348 Blast hits to 3182 proteins in 353 species: Archae - 0; Bacteria - 481; Metazoa - 1959; Fungi - 405; Plants - 180; Viruses - 10; Other Eukaryotes - 2313 (source: NCBI BLink).
Gh_D08G1525	AT2G44980	0	SNF2 domain-containing protein / helicase domain-containing protein
Gh_D02G0370	AT4G14920	0	Acyl-CoA N-acyltransferase with RING/FYVE/PHD-type zinc finger protein
Gh_D13G2268	AT1G50460	2e-168	hexokinase-like 1
Gh_Sca030665G01	AT5G10020	1e-57	Leucine-rich receptor-like protein kinase family protein
Gh_D11G3491	AT1G66730	0	Encodes a novel plant specific DNA ligase that is involved in seed germination and DNA repair.
Gh_A12G2496	AT4G11130	0	Encodes RNA-dependent RNA polymerase that is required for endogenous siRNA (but not miRNA) formation. Nomenclature according to Xie, et al. (2004).
Gh_A05G1535	AT1G20670	1e-127	DNA-binding bromodomain-containing protein
Gh_D04G1866	AT1G14685	4e-81	Arabidopsis GBP Basic Penta Cysteine 1
Gh_A04G1243	AT1G14685	5e-82	Arabidopsis GBP Basic Penta Cysteine 1
Gh_A10G1044	AT3G06010	0	Encodes AtCHR12, a SNF2/Brahma-type chromatin-remodeling protein. AtCHR12 mediates temporary growth arrest in Arabidopsis upon perceiving environmental stress.
Gh_A08G2058	AT1G53670	2e-64	methionine sulfoxide reductase B 1
Gh_A04G1050	AT2G21170	2e-140	Encodes a plastidic triose phosphate isomerase. Mutants with reduced pdTPI levels have difficulty transitioning from heterotrophic to autotrophic growth. The related phenotypes, such as chlorosis in light-grown seedlings may result from an accumulation of dihydroxyacetone phosphate (DHAP) and methylglyoxal (MG) in these mutants. Both splice variants appear to be expressed, but the At2g21170.2 var…
Gh_A01G1777	AT3G52880	0	Encodes a peroxisomal monodehydroascorbate reductase, involved in the ascorbate-glutathione cycle which removes toxic H2O2
Gene	Ortholog(AT)	Blast evalue	Annotation
Cotton_A_12974	AT3G63500.2	0	Protein of unknown function (DUF1423)
Cotton_A_08331	AT4G14920.1	0	Acyl-CoA N-acyltransferase with RING/FYVE/PHD-type zinc finger protein
Cotton_A_03458	AT1G47890.1	1e-122	receptor like protein 7
Cotton_A_03951	AT2G42360.1	2e-27	RING/U-box superfamily protein
Cotton_A_18384	AT5G47430.1	0	DWNN domain, a CCHC-type zinc finger
Cotton_A_07197	AT4G32880.1	0	homeobox gene 8
Cotton_A_16559	AT3G16830.1	0	TOPLESS-related 2
Cotton_A_23167	AT1G53190.2	2e-93	RING/U-box superfamily protein
Cotton_A_00729	AT4G39210.1	0	Glucose-1-phosphate adenylyltransferase family protein
Cotton_A_00261	AT1G33270.1	8e-143	Acyl transferase/acyl hydrolase/lysophospholipase superfamily protein
Cotton_A_05056	AT1G78170.1	9e-34
Cotton_A_22708	AT3G27000.1	0	actin related protein 2
Cotton_A_21212	AT5G47030.1	1e-79	ATPase, F1 complex, delta/epsilon subunit
Cotton_A_23280	AT5G16380.1	5e-40	Protein of unknown function, DUF538
Cotton_A_09005	AT4G38130.1	0	histone deacetylase 1
Cotton_A_09364	AT2G19520.1	0	Transducin family protein / WD-40 repeat family protein
Cotton_A_14350	AT3G56080.1	0	S-adenosyl-L-methionine-dependent methyltransferases superfamily protein
Cotton_A_33338	AT1G69760.1	2e-21
Cotton_A_29842	AT3G26950.1	0
Cotton_A_19688	AT1G09630.1	4e-112	RAB GTPase 11C
Cotton_A_25904	AT3G27050.1	1e-62
Cotton_A_16508	AT3G22630.1	5e-96	20S proteasome beta subunit D1
Cotton_A_20264	AT4G39490.1	9e-111	cytochrome P450, family 96, subfamily A, polypeptide 10
Cotton_A_09581	AT1G08280.1	5e-132	Glycosyltransferase family 29 (sialyltransferase) family protein
Cotton_A_17117	AT1G62600.1	1e-171	Flavin-binding monooxygenase family protein
Cotton_A_16967	AT3G04860.1	2e-96	Plant protein of unknown function (DUF868)
Cotton_A_28492	AT4G15470.1	4e-86	Bax inhibitor-1 family protein
Cotton_A_35750	AT4G10150.1	3e-40	RING/U-box superfamily protein

## Sheet: GhPHD40
Gene	Ortholog(AT)	Blast evalue	Annotation
Gh_D05G2692	AT4G14660	8e-76	Non-catalytic subunit specific to DNA-directed RNA polymerase V; homologous to budding yeast RPB7
Gh_A09G0660	AT4G22140	1e-110	PHD finger family protein / bromo-adjacent homology (BAH) domain-containing protein
Gh_D04G0648	AT2G40060	5e-61	Clathrin light chain protein
Gh_D09G0663	AT4G22140	1e-109	PHD finger family protein / bromo-adjacent homology (BAH) domain-containing protein
Gh_D06G0728	AT2G19520	0	Controls flowering.
Gh_D10G0375	AT2G34450	2e-32	HMG-box (high mobility group) DNA-binding family protein
Gh_D01G1725	AT3G49430	9e-70	SER/ARG-rich protein 34A
Gh_D05G1445	AT4G18040	1e-77	eIF4E protein. The cum1 mutation affects the local spreading of CMV within the inoculated leaf, delaying accumulation of cucumber mosaic virus coat protein.
Gh_A09G2196	-	-	-
Gh_A09G1383	AT4G01590	4e-20	unknown protein; FUNCTIONS IN: molecular_function unknown; INVOLVED IN: biological_process unknown; LOCATED IN: cellular_component unknown; BEST Arabidopsis thaliana protein match is: Arabidopsis protein of unknown function (DUF241) (TAIR:AT4G35680.1).
Gh_D13G2053	AT5G20510	6e-86	AL5 encodes a member of the Alfin-Like family of nuclear-localized PhD domain containing homeodomain proteins. Binds to H3K4 di or trimethylated DNA.
Gh_A06G1455	AT2G39910	9e-122	ARM repeat superfamily protein
Gh_A07G0241	-	-	-
Gh_A07G0687	AT5G17450	2e-59	Heavy metal transport/detoxification superfamily protein
Gh_A03G1803	AT2G21060	6e-23	glycine-rich protein (AtGRP2b)
Gh_A10G0367	AT2G34450	2e-32	HMG-box (high mobility group) DNA-binding family protein
Gh_A13G2315	AT1G75400	9e-10	RING/U-box superfamily protein
Gh_D13G0369	AT1G68670	1e-27	myb-like transcription factor family protein
Gh_A11G0201	AT4G11560	2e-166	bromo-adjacent homology (BAH) domain-containing protein
Gh_D09G1598	AT2G43370	2e-87	RNA-binding (RRM/RBD/RNP motifs) family protein
Gh_A11G1376	AT4G25330	2e-28	unknown protein; Has 21 Blast hits to 21 proteins in 10 species: Archae - 0; Bacteria - 0; Metazoa - 0; Fungi - 0; Plants - 21; Viruses - 0; Other Eukaryotes - 0 (source: NCBI BLink).
Gh_D01G1300	AT4G20030	1e-43	RNA-binding (RRM/RBD/RNP motifs) family protein
Gh_A11G3212	AT3G11830	0	TCP-1/cpn60 chaperonin family protein
Gh_A05G3306	AT4G19150	3e-59	Ankyrin repeat family protein
Gh_D06G0742	AT2G19430	2e-129	This gene is predicted to encode a protein with a DWD motif. It can bind to DDB1a in Y2H assays, and DDB1b in co-IP assays, and may be involved in the formation of a CUL4-based E3 ubiquitin ligase. Encodes a component of the putative Arabidopsis THO/TREX complex: THO1 or HPR1 (At5g09860), THO2 (At1g24706), THO3 or TEX1 (At5g56130), THO5 (At5g42920, At1g45233), THO6 (At2g19430), and THO7 (At5g1679…
Gh_D01G0451	AT5G53940	5e-61	Yippee family putative zinc-binding protein
Gh_A12G2336	AT5G52230	2e-21	Protein containing methyl-CpG-binding domain.Has sequence similarity to human MBD proteins.
Gh_A12G1601	AT1G74520	3e-70	Part of the AtHVA22a family. Protein expression is ABA- and stress-inducible.
Gh_A01G0838	AT1G20696	4e-37	Encodes a protein belonging to the subgroup of HMGB (high mobility group B) proteins that have a distinctive DNA-binding motif, the HMG-box domain. The motif confers non-sequence specific interaction with linear DNA and structure-specific binding to distorted DNA sites. The HMGB proteins are involved in the assembly of nucleoprotein complexes. Can be phosphorylated by CK2alpha.
Gh_A12G0251	AT4G34500	4e-169	Protein kinase superfamily protein
Gh_D10G1050	AT5G63860	0	UV-B-specific signaling component that orchestrates expression of a range of genes with vital UV-protective functions. Located in the nucleus and the cytosol. Associates with chromatin via histones. UV-B light promotes URV8 protein accumulation in the nucleus.
Gh_D04G0925	AT5G22300	2e-98	encodes a nitrilase isomer. The purified enzyme shows a strong substrate specificity for beta-cyano-L-alanine, a intermediate product of the cyanide detoxification pathway.
Gh_D08G0094	AT4G00830	4e-98	RNA-binding (RRM/RBD/RNP motifs) family protein
Gh_D02G0588	AT3G06660	3e-64	PAPA-1-like family protein / zinc finger (HIT type) family protein
Gh_D02G2236	AT2G21060	1e-27	glycine-rich protein (AtGRP2b)
Gh_A12G1674	AT5G08180	1e-55	Ribosomal protein L7Ae/L30e/S12e/Gadd45 family protein
Gh_D11G0212	AT4G11560	2e-166	bromo-adjacent homology (BAH) domain-containing protein
Gh_D11G0471	AT4G36640	3e-117	Sec14p-like phosphatidylinositol transfer family protein
Gh_A11G2763	ATMG00300	2e-19	hypothetical protein
Gh_A05G0820	AT2G28810	8e-41	Dof-type zinc finger DNA-binding family protein
Gh_A08G0397	AT1G63900	4e-128	E3 Ubiquitin ligase family protein
Gh_A05G1504	AT5G47620	6e-123	RNA-binding (RRM/RBD/RNP motifs) family protein
Gene	Ortholog(AT)	Blast evalue	Annotation
Cotton_A_30478	AT4G22140.1	2e-108	PHD finger family protein / bromo-adjacent homology (BAH) domain-containing protein
Cotton_A_15738	AT2G40600.1	3e-83	appr-1-p processing enzyme family protein
Cotton_A_40320	AT2G41945.1	3e-53
Cotton_A_22976	AT3G54000.1	2e-15
Cotton_A_32705	AT3G61550.1	8e-39	RING/U-box superfamily protein
Cotton_A_24324	AT2G26470.1	3e-110
Cotton_A_18512	AT5G27820.1	6e-36	Ribosomal L18p/L5e family protein
Cotton_A_23049	AT1G70480.1	4e-104	Domain of unknown function (DUF220)
Cotton_A_31061	AT5G16370.1	3e-34	acyl activating enzyme 5
Cotton_A_01574	AT4G38960.1	1e-52	B-box type zinc finger family protein
Cotton_A_06423	AT4G37660.1	2e-17	Ribosomal protein L12/ ATP-dependent Clp protease adaptor protein ClpS family protein
Cotton_A_09088	-	-	-
Cotton_A_13145	AT3G59840.1	5e-34
Cotton_A_36808	AT2G38680.1	6e-122	5\'-nucleotidases;magnesium ion binding
Cotton_A_00650	AT2G21060.1	4e-27	glycine-rich protein 2B
Cotton_A_08480	AT4G22310.1	2e-52	Uncharacterised protein family (UPF0041)
Cotton_A_36392	AT5G64520.2	3e-72	homolog of X-ray repair cross complementing 2 (XRCC2)
Cotton_A_08520	AT1G72530.1	1e-52	plastid developmental protein DAG, putative
Cotton_A_05342	AT4G14746.1	2e-13
Cotton_A_20825	AT4G28556.1	6e-20	PAK-box/P21-Rho-binding family protein
Cotton_A_35695	AT1G27752.1	0	Ubiquitin system component Cue protein
Cotton_A_21166	AT1G05960.1	0	ARM repeat superfamily protein
Cotton_A_28394	AT3G50950.1	4e-154	HOPZ-ACTIVATED RESISTANCE 1
Cotton_A_12610	AT3G54230.2	0	suppressor of abi3-5
Cotton_A_31541	AT1G17720.2	0	Protein phosphatase 2A, regulatory subunit PR55
Cotton_A_34398	AT3G16270.1	0	ENTH/VHS family protein
Cotton_A_00287	AT5G01730.1	3e-90	SCAR family protein 4

## Sheet: GhPHD43
Gene	Ortholog(AT)	Blast evalue	Annotation
Gh_D06G1797	AT2G39760	2e-163	BTB/POZ/MATH-domains containing protein
Gh_A10G0481	AT5G20510	2e-92	AL5 encodes a member of the Alfin-Like family of nuclear-localized PhD domain containing homeodomain proteins. Binds to H3K4 di or trimethylated DNA.
Gh_D01G0864	AT1G20696	7e-37	Encodes a protein belonging to the subgroup of HMGB (high mobility group B) proteins that have a distinctive DNA-binding motif, the HMG-box domain. The motif confers non-sequence specific interaction with linear DNA and structure-specific binding to distorted DNA sites. The HMGB proteins are involved in the assembly of nucleoprotein complexes. Can be phosphorylated by CK2alpha.
Gh_A11G1359	AT4G13640	2e-23	Homeodomain-like superfamily protein
Gh_A05G0833	AT5G59790	2e-96	Domain of unknown function (DUF966)
Gh_D05G0645	AT2G24590	2e-37	RNA recognition motif and CCHC-type zinc finger domains containing protein
Gh_A11G1173	AT2G30620	4e-12	winged-helix DNA-binding transcription factor family protein
Gh_A07G0807	AT5G03780	6e-20	Encodes a protein whose sequence is similar to human telomere proteins. This belongs to TRFL family 2, which do not show DNA binding in vitro.
Gh_D11G1664	AT5G16040	0	Regulator of chromosome condensation (RCC1) family protein
Gh_D01G0434	AT3G18380	4e-105	sequence-specific DNA binding transcription factors;sequence-specific DNA binding
Gh_A02G0156	AT3G25400	7e-45
Gh_D09G0823	AT1G15340	2e-40	Protein containing methyl-CpG-binding domain.Has sequence similarity to human MBD proteins.
Gh_A01G1547	AT1G58025	5e-91	DNA-binding bromodomain-containing protein
Gh_D10G1263	AT3G06250	2e-17	FAR1-related sequence 7
Gh_A04G0674	AT2G37390	6e-41	Chloroplast-targeted copper chaperone protein
Gh_D11G1238	AT4G03100	4e-102	Rho GTPase activating protein with PAK-box/P21-Rho-binding domain
Gh_D10G2602	AT5G20510	1e-92	AL5 encodes a member of the Alfin-Like family of nuclear-localized PhD domain containing homeodomain proteins. Binds to H3K4 di or trimethylated DNA.
Gh_A05G0660	AT2G27385	2e-31	Pollen Ole e 1 allergen and extensin family protein
Gh_A01G1791	AT5G03740	6e-21	histone deacetylase 2C
Gh_D07G1671	AT5G48150	0	Member of GRAS gene family. Semi-dominant mutant has a reduced response to far-red light and appears to act early in the phytochrome A signaling pathway.
Gh_D02G0193	AT3G25400	9e-38	CONTAINS InterPro DOMAIN/s: NTP Pyrophosphohydrolase MazG-related, RS21-C6 (InterPro:IPR011394), EAR (InterPro:IPR009039), NTP pyrophosphohydrolase MazG, putative catalytic core (InterPro:IPR004518); Has 1123 Blast hits to 1121 proteins in 452 species: Archae - 22; Bacteria - 753; Metazoa - 81; Fungi - 3; Plants - 83; Viruses - 0; Other Eukaryotes - 181 (source: NCBI BLink).
Gh_A10G2337	AT5G23570	0	Required for posttranscriptional gene silencing and natural virus resistance.SGS3 is a member of an \'unknown\' protein family. Members of this family have predicted coiled coiled domains suggesting oligomerization and a potential zinc finger domain. Involved in the production of trans-acting siRNAs, through direct or indirect stabilization of cleavage fragments of the primary ta-siRNA transcript…
Gh_D07G0118	AT5G20635	6e-28	FUNCTIONS IN: molecular_function unknown; INVOLVED IN: biological_process unknown; LOCATED IN: keratin filament, chloroplast; CONTAINS InterPro DOMAIN/s: Keratin, high sulphur B2 protein (InterPro:IPR002494); Has 6153 Blast hits to 2882 proteins in 265 species: Archae - 6; Bacteria - 47; Metazoa - 4777; Fungi - 68; Plants - 187; Viruses - 30; Other Eukaryotes - 1038 (source: NCBI BLink).
Gh_D07G2277	AT3G27460	2e-109	SGF29 tudor-like domain
Gh_D01G0451	AT5G53940	5e-61	Yippee family putative zinc-binding protein
Gh_D02G0011	AT1G64260	2e-08	MuDR family transposase
Gh_D07G1011	AT5G58930	3e-58	Protein of unknown function (DUF740)
Gh_D10G2282	-	-	-
Gh_A13G1704	AT5G20510	2e-86	AL5 encodes a member of the Alfin-Like family of nuclear-localized PhD domain containing homeodomain proteins. Binds to H3K4 di or trimethylated DNA.
Gh_A10G2001	AT2G39760	3e-156	BTB/POZ/MATH-domains containing protein
Gh_A01G0838	AT1G20696	4e-37	Encodes a protein belonging to the subgroup of HMGB (high mobility group B) proteins that have a distinctive DNA-binding motif, the HMG-box domain. The motif confers non-sequence specific interaction with linear DNA and structure-specific binding to distorted DNA sites. The HMGB proteins are involved in the assembly of nucleoprotein complexes. Can be phosphorylated by CK2alpha.
Gh_A07G2359	AT5G20635	5e-19
Gh_D12G2419	AT5G53420	1e-66	CCT motif family protein
Gh_A07G2061	AT3G27460	4e-110	SGF29 tudor-like domain
Gh_A07G2013	AT3G01490	0	Protein kinase superfamily protein
Gh_A05G3987	AT1G73250	6e-159	encodes a bifunctional 3, 5-epimerase-4-reductase in L-fucose synthesis and converts GDP-D-mannose to GDP-L-fucose in vitro along with MUR1 (GDP-D-mannose 4,6-dehydratase). It is expressed in all tissues examined, but most abundantly in roots and flowers.
Gh_D01G1858	AT5G54160	3e-120	A caffeic acid/5-hydroxyferulic acid O-methyltransferase. Interacts with 14-4-3 proteins in yeast 2 hybrid assay. AtOMT1 (At5g54160) encodes a flavonol 3-O-methyltransferase that is highly active towards quercetin and myricetin. The substrate specificity identifies the enzyme as flavonol 3-methyltransferase which replaces the former annotation of the gene to encode a caffeic acid/5-hydroxyferulic…
Gh_A01G1600	AT1G77520	3e-81	O-methyltransferase family protein
Gh_A02G1623	AT4G34720	5e-59	vacuolar H+-pumping ATPase 16 kDa proteolipid (ava-p1)
Gene	Ortholog(AT)	Blast evalue	Annotation
Cotton_A_12225	AT1G71080.1	7e-52	RNA polymerase II transcription elongation factor
Cotton_A_08539	AT5G20510.1	2e-92	alfin-like 5
Cotton_A_21845	AT4G27310.1	8e-30	B-box type zinc finger family protein
Cotton_A_12699	AT1G66260.2	1e-56	RNA-binding (RRM/RBD/RNP motifs) family protein
Cotton_A_11335	AT2G02470.1	3e-97	alfin-like 6
Cotton_A_15010	-	-	-
Cotton_A_07212	AT4G32720.1	6e-102	La protein 1
Cotton_A_09502	-	-	-
Cotton_A_13468	AT3G52480.1	2e-13
Cotton_A_21865	AT5G26610.3	5e-77	D111/G-patch domain-containing protein
Cotton_A_19408	AT3G18990.1	3e-62	AP2/B3-like transcriptional factor family protein
Cotton_A_08204	AT5G23535.1	2e-72	KOW domain-containing protein
Cotton_A_24388	-	-	-
Cotton_A_09805	AT5G47360.1	2e-53	Tetratricopeptide repeat (TPR)-like superfamily protein
Cotton_A_19761	AT4G38960.1	3e-55	B-box type zinc finger family protein
Cotton_A_21055	AT5G50840.1	3e-18
Cotton_A_31703	-	-	-
Cotton_A_00530	AT2G36410.2	7e-58	Family of unknown function (DUF662)
Cotton_A_02420	AT1G71770.2	2e-10	poly(A)-binding protein 5
Cotton_A_25880	AT3G61860.1	2e-82	RNA-binding (RRM/RBD/RNP motifs) family protein
Cotton_A_17824	AT3G06410.1	3e-104	Zinc finger C-x8-C-x5-C-x3-H type family protein
Cotton_A_23958	AT1G76340.1	3e-143	golgi nucleotide sugar transporter 3
Cotton_A_10882	AT4G39820.1	9e-143	Tetratricopeptide repeat (TPR)-like superfamily protein
Cotton_A_07082	AT1G12430.1	0	armadillo repeat kinesin 3
Cotton_A_13017	AT1G31420.2	0	Leucine-rich repeat protein kinase family protein
Cotton_A_00571	AT1G10790.1	8e-52
Cotton_A_31871	AT1G78580.1	0	trehalose-6-phosphate synthase
Cotton_A_08543	AT3G14172.1	8e-133
Cotton_A_23395	AT2G01720.1	2e-159	Ribophorin I
Cotton_A_29631	AT4G16180.2	0
Cotton_A_24479	AT2G22125.1	0	binding
Cotton_A_21248	AT1G17360.1	3e-18
Cotton_A_30907	AT1G05520.1	0	Sec23/Sec24 protein transport family protein
Cotton_A_31406	AT2G07360.1	0	SH3 domain-containing protein
Cotton_A_32670	AT5G35750.1	0	histidine kinase 2
Cotton_A_27745	AT4G32790.1	3e-176	Exostosin family protein
Cotton_A_01166	AT5G10840.1	0	Endomembrane protein 70 protein family
Cotton_A_40004	AT5G37310.1	0	Endomembrane protein 70 protein family
Cotton_A_26741	AT3G06550.1	0	O-acetyltransferase family protein

## Sheet: GhPHD80
Gene	Ortholog(AT)	Blast evalue	Annotation
Gh_D06G1782	AT5G05610	7e-81	AL1 encodes a member of the Alfin-Like family of nuclear-localized PhD domain containing homeodomain proteins. Binds to H3K4 di or trimethylated DNA.
Gh_D05G3724	AT1G55680	0	Transducin/WD40 repeat-like superfamily protein
Gh_A05G3429	AT3G12480	8e-51	nuclear factor Y, subunit C11
Gh_A13G0808	AT5G18110	4e-97	novel cap-binding protein
Gh_A11G1491	AT5G37930	2e-48	Protein with RING/U-box and TRAF-like domains
Gh_D08G1083	AT5G52200	4e-31	phosphoprotein phosphatase inhibitors
Gh_A06G1434	AT5G05610	7e-81	AL1 encodes a member of the Alfin-Like family of nuclear-localized PhD domain containing homeodomain proteins. Binds to H3K4 di or trimethylated DNA.
Gh_A11G2063	AT3G03740	2e-177	BTB-POZ and MATH domain 4
Gh_D06G1282	AT2G02570	9e-101	nucleic acid binding;RNA binding
Gh_A08G1277	AT3G63470	0	serine carboxypeptidase-like 40
Gh_A09G2068	-	-	-
Gh_A03G0945	AT1G17230	2e-18	Leucine-rich receptor-like protein kinase family protein
Gene	Ortholog(AT)	Blast evalue	Annotation
Cotton_A_17784	AT3G06520.1	6e-90	agenet domain-containing protein
Cotton_A_13839	AT5G05610.2	1e-87	alfin-like 1
Cotton_A_05536	AT3G53340.1	4e-40	nuclear factor Y, subunit B10
Cotton_A_15425	AT1G09690.1	5e-85	Translation protein SH3-like family protein
Cotton_A_35376	AT1G56160.1	1e-61	myb domain protein 72
Cotton_A_00319	AT3G08910.1	3e-133	DNAJ heat shock family protein
Cotton_A_02633	AT1G08360.1	3e-94	Ribosomal protein L1p/L10e family
Cotton_A_23513	AT5G16660.1	4e-34
Cotton_A_35267	AT1G72880.1	2e-115	Survival protein SurE-like phosphatase/nucleotidase
Cotton_A_35822	-	-	-
Cotton_A_15252	-	-	-
Cotton_A_07508	AT5G14030.4	7e-63	translocon-associated protein beta (TRAPB) family protein
Cotton_A_06914	AT5G25900.1	0	GA requiring 3
Cotton_A_40022	AT4G10430.3	2e-111	TMPIT-like protein
Cotton_A_18900	AT1G11890.1	3e-102	Synaptobrevin family protein
Cotton_A_10857	AT5G65420.1	8e-75	CYCLIN D4;1
Cotton_A_07129	AT2G45140.1	6e-74	plant VAP homolog 12
Cotton_A_00987	AT5G05610.2	9e-89	alfin-like 1
Cotton_A_17804	AT3G06778.1	1e-43	Chaperone DnaJ-domain superfamily protein
Cotton_A_09427	AT1G13440.1	8e-168	glyceraldehyde-3-phosphate dehydrogenase C2
Cotton_A_09734	AT1G32230.2	3e-122	WWE protein-protein interaction domain protein family
Cotton_A_04910	AT5G47750.1	0	D6 protein kinase like 2
Cotton_A_16890	AT5G57710.1	0	Double Clp-N motif-containing P-loop nucleoside triphosphate hydrolases superfamily protein

## Sheet: GhPHD88
Gene	Ortholog(AT)	Blast evalue	Annotation
Gh_D07G1891	AT4G22140	6e-104	PHD finger family protein / bromo-adjacent homology (BAH) domain-containing protein
Gh_A07G1680	AT4G22140	1e-103	PHD finger family protein / bromo-adjacent homology (BAH) domain-containing protein
Gh_A05G1487	AT4G22300	2e-104	encodes a carboxylesterase that inhibits AvrBsT-triggered phenotypes in Arabidopsis
Gh_Sca006015G02	AT5G54140	2e-162	encodes a protein similar to IAA amino acid conjugate hydrolase
Gh_D04G0692	AT2G13560	0	Encodes an NAD-dependent malic enzyme (NAD-ME) that does not act on oxaloacetate, indicating that it belongs to EC 1.1.1.39. It is a member of the alpha family of NAD-MEs in plants. It appears to function as a homodimer or as a heterodimer with the beta-type NAD-ME2 (At4g00570). NAD-ME1 transcript and protein levels are higher during the night than during the day.
Gh_D06G1154	AT4G31080	3e-116	Protein of unknown function (DUF2296)
Gh_D10G0439	AT3G05320	9e-95	O-fucosyltransferase family protein
Gh_D05G0916	AT5G02220	5e-07	unknown protein; Has 30201 Blast hits to 17322 proteins in 780 species: Archae - 12; Bacteria - 1396; Metazoa - 17338; Fungi - 3422; Plants - 5037; Viruses - 0; Other Eukaryotes - 2996 (source: NCBI BLink).
Gh_D08G1229	AT5G58300	2e-33	Leucine-rich repeat protein kinase family protein
Gh_A02G1685	AT4G35660	3e-33	Arabidopsis protein of unknown function (DUF241)
Gh_A03G1485	AT1G03610	2e-59	Protein of unknown function (DUF789)
Gh_D10G0248	AT5G44310	3e-20	Late embryogenesis abundant protein (LEA) family protein
Gh_A08G1076	-	-	-
Gh_D09G2002	AT1G06000	4e-96	encodes a flavonol-7-O-rhamnosyltransferase involved in the formation of rhamnosylated flavonols
Gh_A12G0393	AT2G21490	1e-08	dehydrin LEA
Gh_A05G2732	AT5G59080	5e-06
Gh_A12G1164	AT1G02700	2e-41	unknown protein; FUNCTIONS IN: molecular_function unknown; INVOLVED IN: biological_process unknown; LOCATED IN: mitochondrion; BEST Arabidopsis thaliana protein match is: unknown protein (TAIR:AT4G02140.1); Has 49 Blast hits to 49 proteins in 21 species: Archae - 0; Bacteria - 0; Metazoa - 10; Fungi - 6; Plants - 29; Viruses - 0; Other Eukaryotes - 4 (source: NCBI BLink).
Gh_A11G0723	AT2G45190	1e-64	Encodes a member of the YABBY family of transcriptional regulators that is involved in abaxial cell type specification in leaves and fruits. YAB1 acts in a non-cell autonomous fashion within the meristem to affect phyllotactic patterning. The non-autonomous effect on the central region of the meristem is mediated through the activity if Lateral Suppressor (LAS).
Gh_D13G1853	AT1G50680	1e-74	AP2/B3 transcription factor family protein
Gh_A12G1283	AT2G20570	8e-40	Encodes GLK1, Golden2-like 1, one of a pair of partially redundant nuclear transcription factors that regulate chloroplast development in a cell-autonomous manner. GLK2, Golden2-like 2, is encoded by At5g44190. GLK1 and GLK2 regulate the expression of the photosynthetic apparatus.
Gh_Sca058697G01	AT4G34710	7e-47	arginine decarboxylase 2
Gh_A05G3680	AT1G72100	4e-13	late embryogenesis abundant domain-containing protein / LEA domain-containing protein
Gh_D02G0816	-	-	-
Gh_D02G1420	-	-	-
Gh_D05G2502	AT4G37260	2e-54	Member of the R2R3 factor gene family.
Gh_A08G1579	AT1G12450	2e-93	SNARE associated Golgi protein family
Gh_D01G0734	-	-	-
Gh_D09G1512	-	-	-
Gh_A11G3007	AT2G47140	9e-45	NAD(P)-binding Rossmann-fold superfamily protein
Gh_D01G0458	AT3G15280	5e-08	unknown protein; FUNCTIONS IN: molecular_function unknown; LOCATED IN: mitochondrion; EXPRESSED IN: 8 plant structures; EXPRESSED DURING: L mature pollen stage, 4 anthesis, petal differentiation and expansion stage; Has 36 Blast hits to 36 proteins in 15 species: Archae - 0; Bacteria - 0; Metazoa - 1; Fungi - 2; Plants - 33; Viruses - 0; Other Eukaryotes - 0 (source: NCBI BLink).
Gh_A08G0367	AT3G13430	3e-13	RING/U-box superfamily protein
Gh_A10G1643	AT3G61790	3e-135	Protein with RING/U-box and TRAF-like domains
Gh_A12G0086	AT2G47770	2e-38	Encodes a membrane-bound protein designated AtTSPO (Arabidopsis thaliana TSPO-related). AtTSPO is related to the bacterial outer membrane tryptophan-rich sensory protein (TspO) and the mammalian mitochondrial 18 kDa Translocator Protein (18 kDa TSPO), members of the TspO/MBR domain-containing membrane proteins. Mainly detected in dry seeds, but can be induced in vegetative tissues by osmotic or s…
Gh_A11G2766	-	-	-
Gh_D11G0842	AT2G45190	5e-64	Encodes a member of the YABBY family of transcriptional regulators that is involved in abaxial cell type specification in leaves and fruits. YAB1 acts in a non-cell autonomous fashion within the meristem to affect phyllotactic patterning. The non-autonomous effect on the central region of the meristem is mediated through the activity if Lateral Suppressor (LAS).
Gh_D13G1124	AT1G54860	2e-42	Glycoprotein membrane precursor GPI-anchored
Gh_A07G2239	AT3G24650	1e-145	Homologous to the maize transcription factor Viviparous-1. Full length ABI3 protein binds to the highly conserved RY motif [DNA motif CATGCA(TG)], present in many seed-specific promoters, and the B3 domains of this transcription factor is necessary for the specific interaction with the RY element. Transcriptional activity of ABI3 requires the B3 DNA-binding domain and an activation domain. In add…
Gh_D12G1229	AT3G62260	7e-134	Protein phosphatase 2C family protein
Gh_D07G1550	AT3G24650	2e-153	Homologous to the maize transcription factor Viviparous-1. Full length ABI3 protein binds to the highly conserved RY motif [DNA motif CATGCA(TG)], present in many seed-specific promoters, and the B3 domains of this transcription factor is necessary for the specific interaction with the RY element. Transcriptional activity of ABI3 requires the B3 DNA-binding domain and an activation domain. In add…
Gh_A09G1734	AT2G45550	5e-71	member of CYP76C
Gh_A01G0424	AT4G27560	4e-133	UDP-Glycosyltransferase superfamily protein
Gh_D07G0692	AT5G15490	0	UDP-glucose 6-dehydrogenase family protein
Gh_D10G2074	AT3G54940	5e-143	Papain family cysteine protease
Gh_Sca050466G01	-	-	-
Gh_A02G1770	AT5G49720	2e-119	Encodes a membrane-bound endo-1,4-beta-D-glucanase, involved in cellulose biosynthesis. Loss-of-function mutants have severe cellulose-deficient phenotypes. During cell elongation, KOR1 is associated with Golgi apparatus and early endosome. Inhibition of cellulose biosynthesis promoted a redistribution of KOR1 in subcellular locations. These observations suggest that deposition of cellulose invol…
Gh_D02G1223	AT1G48540	0	Outer arm dynein light chain 1 protein
Gh_D02G2075	AT5G53390	7e-64	O-acyltransferase (WSD1-like) family protein
Gh_A05G2194	AT1G75490	6e-45	encodes a member of the DREB subfamily A-2 of ERF/AP2 transcription factor family. The protein contains one AP2 domain. There are eight members in this subfamily including DREB2A AND DREB2B that are involved in response to drought.
Gh_A01G0422	AT4G27560	6e-92	UDP-Glycosyltransferase superfamily protein
Gh_A10G1809	AT3G54940	7e-145	Papain family cysteine protease
Gh_D08G1716	AT1G32560	1e-14	Late embryogenesis abundant protein, group 1 protein
Gh_A08G1739	AT3G25110	4e-121	Encodes a FatA acyl-ACP thioesterase
Gh_A11G2134	AT1G55530	3e-35	RING/U-box superfamily protein
Gh_D08G1861	AT1G62710	0	Encodes a vacuolar processing enzyme belonging to a novel group of cysteine proteases that is expressed specifically in seeds and is essential for the proper processing of storage proteins.
Gh_A12G2541	AT5G61890	2e-20	Integrase-type DNA-binding superfamily protein
Gh_A03G1898	AT3G18950	3e-152	Transducin/WD40 repeat-like superfamily protein
Gh_A05G0797	AT5G02220	2e-07
Gh_A07G1219	-	-	-
Gh_A10G0245	AT4G27450	1e-25	Aluminium induced protein with YGL and LRDR motifs
Gh_A08G1440	AT4G18020	3e-117	Encodes pseudo-response regulator 2 (APRR2) that interacts with a calcium sensor (CML9).
Gh_D11G1368	AT5G36228	3e-13	nucleic acid binding;zinc ion binding
Gh_D07G0896	AT3G07350	3e-72	Protein of unknown function (DUF506)
Gh_D13G1861	AT5G38830	1e-33	Cysteinyl-tRNA synthetase, class Ia family protein
Gh_D12G0357	AT2G17070	6e-18	Arabidopsis protein of unknown function (DUF241)
Gh_A11G1011	AT5G38700	8e-30	unknown protein; FUNCTIONS IN: molecular_function unknown; INVOLVED IN: biological_process unknown; LOCATED IN: mitochondrion; EXPRESSED IN: 10 plant structures; EXPRESSED DURING: LP.04 four leaves visible, LP.10 ten leaves visible, petal differentiation and expansion stage, LP.08 eight leaves visible, LP.12 twelve leaves visible; BEST Arabidopsis thaliana protein match is: unknown protein (TAIR:…
Gh_A03G1192	AT1G51940	7e-93	protein kinase family protein / peptidoglycan-binding LysM domain-containing protein
Gh_A05G0239	AT2G19385	2e-34	zinc ion binding
Gh_D08G0582	AT5G05170	5e-31	Cellulose synthase family protein
Gh_D03G1169	AT2G29380	3e-29	highly ABA-induced PP2C gene 3
Gh_D05G0864	AT5G58660	2e-89	2-oxoglutarate (2OG) and Fe(II)-dependent oxygenase superfamily protein
Gh_D12G2689	AT5G53210	3e-64	Encodes a basic helix-loop-helix (bHLH) transcription factor that is necessary and sufficient for the asymmetric divisions that establish the stomatal lineage in Arabidopsis thaliana. Expression of SPCH in young epidermal cells allows these cells to make asymmetric divisions. SPCH is a substrate of a kinase MPK3 and MPK6.
Gh_A10G2350	AT3G54810	1e-50	Encodes a protein containing a GATA type zinc finger domain that is expressed in the embryo axis and involved in germination. Mutants have a reduced rate of germination even when stratified.
Gh_D08G1357	-	-	-
Gh_D10G0224	AT4G27450	2e-26	Aluminium induced protein with YGL and LRDR motifs
Gh_A02G0180	AT4G14030	0	selenium-binding protein 1
Gh_D11G2298	AT4G12040	4e-18	A20/AN1-like zinc finger family protein
Gh_A11G2799	AT3G57450	5e-12
Gh_D05G0380	AT4G33160	1e-118	F-box family protein
Gh_D08G0697	AT1G03120	3e-21	Atrab28 plays a role in the ion cell balance during late embryogenesis and germination.
Gh_A01G0448	AT3G15280	2e-07	unknown protein; FUNCTIONS IN: molecular_function unknown; LOCATED IN: mitochondrion; EXPRESSED IN: 8 plant structures; EXPRESSED DURING: L mature pollen stage, 4 anthesis, petal differentiation and expansion stage; Has 36 Blast hits to 36 proteins in 15 species: Archae - 0; Bacteria - 0; Metazoa - 1; Fungi - 2; Plants - 33; Viruses - 0; Other Eukaryotes - 0 (source: NCBI BLink).
Gh_A11G0835	AT1G01470	1e-59	Encodes late-embryogenesis abundant protein whose mRNA levels are induced in response to wounding and light stress. Might be involved in protection against dessication.
Gh_A07G0559	AT5G40390	0	Encodes a protein which might be involved in the formation of verbascose. A T-DNA insertion mutant was shown to have a decreased amount of verbascose (as well as mannitol) whereas the levels of raffinose and stachyose remained unchanged.
Gh_A05G2389	AT3G56380	3e-54	response regulator 17
Gh_A09G1341	AT5G03795	6e-180	Exostosin family protein
Gh_D02G0882	AT1G27460	0	encodes a calmodulin-binding protein that is expressed in pollen, suspension culture cells, flowers, and fruits.
Gh_A06G0985	-	-	-
Gh_A05G1831	AT1G27461	4e-72	unknown protein; Has 30201 Blast hits to 17322 proteins in 780 species: Archae - 12; Bacteria - 1396; Metazoa - 17338; Fungi - 3422; Plants - 5037; Viruses - 0; Other Eukaryotes - 2996 (source: NCBI BLink).
Gh_A05G0670	AT2G27510	4e-38	ferredoxin 3
Gh_A07G0625	AT5G15490	0	UDP-glucose 6-dehydrogenase family protein
Gh_D01G0619	AT2G36800	2e-158	Encodes a DON-Glucosyltransferase. The UGT73C5 glucosylates both brassinolide and castasterone in the 23-O position. The enzyme is presumably involved in the homeostasis of those steroid hormones hence regulating BR activity. Transgenic plants overexpressing UGT73C5 show a typical BR-deficient phenotype.
Gh_A10G0851	AT5G66780	8e-26	unknown protein; Has 1807 Blast hits to 1807 proteins in 277 species: Archae - 0; Bacteria - 0; Metazoa - 736; Fungi - 347; Plants - 385; Viruses - 0; Other Eukaryotes - 339 (source: NCBI BLink).
Gh_A02G1055	AT1G74670	1e-25	Gibberellin-regulated family protein
Gh_A12G1411	AT2G02080	3e-95	indeterminate(ID)-domain 4
Gh_A01G1314	AT1G24590	1e-11	Encodes a member of the ERF (ethylene response factor) subfamily B-1 of ERF/AP2 transcription factor family. The protein contains one AP2 domain. There are 15 members in this subfamily including ATERF-3, ATERF-4, ATERF-7, and LEAFY PETIOLE. This gene functions in the regeneration of shoots in tissue culture, probably through transcriptional regulation of CUC1. May also be involved in activation o…
Gh_D09G0882	-	-	-
Gh_A07G1363	AT2G45190	1e-69	Encodes a member of the YABBY family of transcriptional regulators that is involved in abaxial cell type specification in leaves and fruits. YAB1 acts in a non-cell autonomous fashion within the meristem to affect phyllotactic patterning. The non-autonomous effect on the central region of the meristem is mediated through the activity if Lateral Suppressor (LAS).
Gh_A05G2626	AT2G21820	3e-20
Gh_A10G0835	AT2G23640	3e-11	Reticulan like protein B13
Gh_A08G2270	-	-	-
Gh_D08G0461	AT2G47520	2e-22	encodes a member of the ERF (ethylene response factor) subfamily B-2 of ERF/AP2 transcription factor family. The protein contains one AP2 domain. There are 5 members in this subfamily including RAP2.2 AND RAP2.12.
Gene	Ortholog(AT)	Blast evalue	Annotation
Cotton_A_26970	AT2G05230.1	0	DNAJ heat shock N-terminal domain-containing protein
Cotton_A_18694	AT4G15415.1	0	Protein phosphatase 2A regulatory B subunit family protein
Cotton_A_06177	AT1G69360.1	4e-108	Plant protein of unknown function (DUF863)
Cotton_A_30458	AT1G67310.1	0	Calmodulin-binding transcription activator protein with CG-1 and Ankyrin domains
Cotton_A_39478	AT2G43850.1	0	Integrin-linked protein kinase family
Cotton_A_23646	AT4G02570.4	0	cullin 1
Cotton_A_01674	AT2G23520.1	0	Pyridoxal phosphate (PLP)-dependent transferases superfamily protein
Cotton_A_35576	AT2G16365.2	2e-34	F-box family protein
Cotton_A_14004	AT5G11850.1	1e-138	Protein kinase superfamily protein
Cotton_A_06167	AT1G14000.1	0	VH1-interacting kinase
Cotton_A_11581	AT3G27340.1	2e-49
Cotton_A_08250	AT1G63900.1	4e-135	E3 Ubiquitin ligase family protein
Cotton_A_21154	AT3G07500.1	1e-33	Far-red impaired responsive (FAR1) family protein
Cotton_A_23168	AT5G46020.1	1e-36
Cotton_A_15090	AT1G78910.1	0	Pseudouridine synthase family protein
Cotton_A_35541	AT3G03750.2	3e-106	SET domain protein 20
Cotton_A_30280	AT2G02470.1	7e-39	alfin-like 6
Cotton_A_07712	AT1G73440.1	7e-35	calmodulin-related
Cotton_A_31257	AT2G46090.1	2e-144	Diacylglycerol kinase family protein
Cotton_A_09718	AT5G52980.1	4e-50
Cotton_A_31027	AT2G19310.1	1e-24	HSP20-like chaperones superfamily protein

## Sheet: GhPHD107
Gene	Ortholog(AT)	Blast evalue	Annotation
Gh_D13G1877	AT3G05670	5e-123	RING/U-box protein
Gh_A13G1340	AT3G03140	2e-111	Tudor/PWWP/MBT superfamily protein
Gh_D07G2381	AT4G26100	2e-176	Encodes a member of the casein kinase 1 protein family that is expressed in punctate particles at the cell periphery suggesting possible plasmodesmatal localization.
Gh_D07G0371	AT4G32285	0	ENTH/ANTH/VHS superfamily protein
Gh_A07G1110	AT5G12400	0	DNA binding;zinc ion binding;DNA binding
Gh_A10G0196	AT5G54310	3e-37	ARF-GAP domain 5
Gh_A03G0176	AT5G56340	6e-77	RING/U-box superfamily protein
Gh_D05G3630	AT5G55310	0	Encodes one of two Arabidopsis type-I DNA topoisomerase I genes. Reducing the level of expression of this gene in a top1alpha (At5g55300) mutant background causes seedling lethality.
Gh_A06G1954	AT1G53910	2e-61	encodes a member of the ERF (ethylene response factor) subfamily B-2 of ERF/AP2 transcription factor family (RAP2.12). The protein contains one AP2 domain. There are 5 members in this subfamily including RAP2.2 AND RAP2.12.
Gh_A08G0285	AT4G00720	0	Encodes ASKtheta, a group III Arabidopsis GSK3/shaggy-like kinase. Functions in the brassinosteroid signalling pathway.
Gh_A10G1525	AT5G49400	6e-49	zinc knuckle (CCHC-type) family protein
Gh_D11G2625	AT3G04930	5e-08	DNA-binding storekeeper protein-related transcriptional regulator
Gh_D04G0485	AT1G70060	0	Encodes a homolog of the transcriptional repressor SIN3 (AT1G24190).
Gh_D03G1408	AT5G56340	5e-81	RING/U-box superfamily protein
Gh_A08G2016	AT5G16270	1e-114	Encodes a SCC1/REC8 ortholog that may be involved in mitosis and may represent a mitotic cohesin.
Gh_A04G0097	AT5G55310	0	Encodes one of two Arabidopsis type-I DNA topoisomerase I genes. Reducing the level of expression of this gene in a top1alpha (At5g55300) mutant background causes seedling lethality.
Gh_D08G0111	AT5G21990	0	Tetratricopeptide repeat (TPR)-like superfamily protein
Gh_D03G0609	AT3G57530	0	Calcium-dependent Protein Kinase. ABA signaling component that regulates the ABA-responsive gene expression via ABF4. AtCPK32 has autophosphorylation activity and can phosphorylate ABF4 in vitro
Gh_A01G2054	AT1G66340	0	Similar to prokaryote sensory transduction proteins. Contains a histidine kinase and a response regulator domain. Homodimer. Membrane component. Binds ethylene. Mutations affect ethylene binding and metabolism of other plant hormones such as auxin, cytokinins, ABA and gibberellic acid. Ethylene receptor. Has histidine kinase activity. Is regulated by RTE1.
Gh_A12G0540	AT4G35790	0	Encodes a protein with phospholipase D activity. Involved in phospolipase metabolism. Mutants are affected in hydrogen peroxide mediated cell death.
Gh_A07G2004	AT3G28030	0	Required for repair of pyrimidine-pyrimidinone (6-4) dimers.
Gh_A13G2012	AT1G07990	0	SIT4 phosphatase-associated family protein
Gh_D07G1210	AT5G12400	0	DNA binding;zinc ion binding;DNA binding
Gh_A08G0259	AT2G44970	0	alpha/beta-Hydrolases superfamily protein
Gh_A06G0657	AT2G19390	0	unknown protein; BEST Arabidopsis thaliana protein match is: unknown protein (TAIR:AT4G29790.1); Has 203 Blast hits to 188 proteins in 60 species: Archae - 0; Bacteria - 11; Metazoa - 24; Fungi - 34; Plants - 93; Viruses - 0; Other Eukaryotes - 41 (source: NCBI BLink).
Gh_D13G1140	AT3G56650	1e-98	Mog1/PsbP/DUF1795-like photosystem II reaction center PsbP family protein
Gh_D13G1412	AT1G55930	2e-20	CBS domain-containing protein / transporter associated domain-containing protein
Gh_D02G2132	AT1G60990	8e-170	Glycine cleavage T-protein family
Gh_A04G1050	AT2G21170	2e-140	Encodes a plastidic triose phosphate isomerase. Mutants with reduced pdTPI levels have difficulty transitioning from heterotrophic to autotrophic growth. The related phenotypes, such as chlorosis in light-grown seedlings may result from an accumulation of dihydroxyacetone phosphate (DHAP) and methylglyoxal (MG) in these mutants. Both splice variants appear to be expressed, but the At2g21170.2 var…
Gene	Ortholog(AT)	Blast evalue	Annotation
Cotton_A_21900	AT3G05670.1	3e-125	RING/U-box protein
Cotton_A_12438	AT3G22380.2	8e-106	time for coffee
Cotton_A_10269	AT3G13060.2	0	evolutionarily conserved C-terminal region 5
Cotton_A_12312	AT3G22270.1	2e-170	Topoisomerase II-associated protein PAT1
Cotton_A_12587	AT2G47330.1	0	P-loop containing nucleoside triphosphate hydrolases superfamily protein
Cotton_A_23362	AT1G20920.1	0	P-loop containing nucleoside triphosphate hydrolases superfamily protein
Cotton_A_23417	AT3G52250.1	0	Duplicated homeodomain-like superfamily protein
Cotton_A_40328	AT3G08850.1	0	HEAT repeat ;WD domain, G-beta repeat protein protein
Cotton_A_16692	AT4G24470.3	5e-60	GATA-type zinc finger protein with TIFY domain
Cotton_A_27720	AT3G60240.4	0	eukaryotic translation initiation factor 4G
Cotton_A_01216	AT4G32300.1	0	S-domain-2 5
Cotton_A_03545	AT4G32620.1	0	Enhancer of polycomb-like transcription factor protein
Cotton_A_01430	AT3G18040.1	0	MAP kinase 9
Cotton_A_17060	AT1G15780.1	1e-164
Cotton_A_25040	AT5G16270.1	9e-106	sister chromatid cohesion 1 protein 4
Cotton_A_12585	AT2G47330.1	0	P-loop containing nucleoside triphosphate hydrolases superfamily protein
Cotton_A_16516	AT3G13300.2	0	Transducin/WD40 repeat-like superfamily protein
Cotton_A_18902	AT5G20490.1	0	Myosin family protein with Dil domain
Cotton_A_25360	AT1G79730.1	4e-162	hydroxyproline-rich glycoprotein family protein
Cotton_A_03194	-	-	-
Cotton_A_13182	AT5G41150.1	0	Restriction endonuclease, type II-like superfamily protein
Cotton_A_34400	AT2G47160.1	0	HCO3- transporter family
Cotton_A_07204	AT5G11530.1	5e-53	embryonic flower 1 (EMF1)
Cotton_A_06875	AT1G80950.1	3e-149	Phospholipid/glycerol acyltransferase family protein
Cotton_A_14788	AT1G49920.1	4e-36	MuDR family transposase
Cotton_A_19147	AT5G16680.1	2e-118	RING/FYVE/PHD zinc finger superfamily protein
Cotton_A_13197	AT1G32810.2	5e-88	RING/FYVE/PHD zinc finger superfamily protein
Cotton_A_15052	AT1G73200.1	7e-174	Putative integral membrane protein conserved region (DUF2404)
Cotton_A_08438	AT3G27700.2	2e-172	zinc finger (CCCH-type) family protein / RNA recognition motif (RRM)-containing protein
Cotton_A_30554	AT1G64260.1	3e-42	MuDR family transposase
Cotton_A_11513	AT5G11430.1	9e-137	SPOC domain / Transcription elongation factor S-II protein
Cotton_A_15159	AT3G55140.1	2e-142	Pectin lyase-like superfamily protein
Cotton_A_09060	AT5G58030.1	4e-99	Transport protein particle (TRAPP) component
Cotton_A_24287	AT5G58490.1	5e-152	NAD(P)-binding Rossmann-fold superfamily protein
Cotton_A_26013	AT5G42470.1	5e-147
Cotton_A_04179	AT5G37055.1	2e-62	HIT-type Zinc finger family protein
Cotton_A_10224	AT5G44450.1	6e-128	methyltransferases
Cotton_A_06143	AT1G14310.1	6e-87	Haloacid dehalogenase-like hydrolase (HAD) superfamily protein
Cotton_A_26224	AT1G74520.1	1e-72	HVA22 homologue A
Cotton_A_09718	AT5G52980.1	4e-50
Cotton_A_07877	AT1G32400.3	3e-95	tobamovirus multiplication 2A
Cotton_A_38766	AT5G64500.1	7e-162	Major facilitator superfamily protein
Cotton_A_32368	AT2G21240.2	4e-88	basic pentacysteine 4
Cotton_A_31030	AT5G10320.1	2e-125

## Sheet: PHD18
Gene	Ortholog(AT)	Blast evalue	Annotation
Gh_D05G1525	AT2G02470	1e-98	AL6 encodes a member of the Alfin-Like family of nuclear-localized PhD domain containing homeodomain proteins. Binds to H3K4 di or trimethylated DNA.
Gh_A12G2649	AT5G61150	9e-142	Encodes highly hydrophilic protein involved in positively regulating FLC expression. Mutants are early flowering and show a loss of FLC expression in the absence of cold.
Gh_D09G0667	AT1G62040	2e-59	Ubiquitin-like superfamily protein
Gh_D12G1797	AT5G61150	2e-142	Encodes highly hydrophilic protein involved in positively regulating FLC expression. Mutants are early flowering and show a loss of FLC expression in the absence of cold.
Gh_D11G2830	AT5G26751	0	encodes a SHAGGY-related kinase involved in meristem organization.
Gh_D07G0628	AT1G73350	7e-36	unknown protein; FUNCTIONS IN: molecular_function unknown; INVOLVED IN: biological_process unknown; EXPRESSED IN: 25 plant structures; EXPRESSED DURING: 15 growth stages; Has 50 Blast hits to 50 proteins in 20 species: Archae - 0; Bacteria - 0; Metazoa - 7; Fungi - 3; Plants - 36; Viruses - 0; Other Eukaryotes - 4 (source: NCBI BLink).
Gh_D13G1708	AT3G03610	1e-132	ELMO/CED-12 family protein
Gh_A05G1358	AT2G02470	1e-98	AL6 encodes a member of the Alfin-Like family of nuclear-localized PhD domain containing homeodomain proteins. Binds to H3K4 di or trimethylated DNA.
Gh_A03G0041	AT4G17640	4e-114	Encodes casein kinase II beta (regulatory) subunit.
Gh_D05G0610	AT5G25080	2e-53	Sas10/Utp3/C1D family
Gh_D13G0638	-	-	-
Gh_A05G1243	AT2G34590	2e-170	Transketolase family protein
Gh_Sca006270G01	AT3G56490	8e-07	HIS triad family protein 3
Gh_A10G1766	AT3G10600	0	Encodes a member of the cationic amino acid transporter (CAT) subfamily of amino acid polyamine choline transporters.
Gene	Ortholog(AT)	Blast evalue	Annotation
Cotton_A_24909	AT4G40042.1	6e-33	Microsomal signal peptidase 12 kDa subunit (SPC12)
Cotton_A_11335	AT2G02470.1	3e-97	alfin-like 6
Cotton_A_29197	AT1G03950.1	7e-87	vacuolar protein sorting-associated protein 2.3
Cotton_A_00164	AT2G14835.2	2e-132	RING/U-box superfamily protein
Cotton_A_25936	AT4G00590.1	4e-39	N-terminal nucleophile aminohydrolases (Ntn hydrolases) superfamily protein
Cotton_A_33820	AT1G53400.1	2e-46	Ubiquitin domain-containing protein
Cotton_A_08539	AT5G20510.1	2e-92	alfin-like 5
Cotton_A_15048	AT4G20380.7	1e-52	LSD1 zinc finger family protein
Cotton_A_12625	AT3G62140.1	7e-67
Cotton_A_06076	AT5G35320.1	4e-27
Cotton_A_26477	AT3G19960.1	8e-80	myosin 1
Cotton_A_17824	AT3G06410.1	3e-104	Zinc finger C-x8-C-x5-C-x3-H type family protein
Cotton_A_07082	AT1G12430.1	0	armadillo repeat kinesin 3
Cotton_A_13017	AT1G31420.2	0	Leucine-rich repeat protein kinase family protein
Cotton_A_31975	AT5G60920.1	0	COBRA-like extracellular glycosyl-phosphatidyl inositol-anchored protein family
Cotton_A_00571	AT1G10790.1	8e-52
Cotton_A_13370	AT5G07830.1	0	glucuronidase 2
Cotton_A_37801	-	-	-
Cotton_A_35156	AT2G42580.1	0	tetratricopetide-repeat thioredoxin-like 3
Cotton_A_08543	AT3G14172.1	8e-133
Cotton_A_23395	AT2G01720.1	2e-159	Ribophorin I
Cotton_A_19090	AT5G07740.1	9e-86	actin binding
Cotton_A_35866	AT4G39350.1	0	cellulose synthase A2
Cotton_A_21248	AT1G17360.1	3e-18
Cotton_A_30907	AT1G05520.1	0	Sec23/Sec24 protein transport family protein
Cotton_A_39749	AT5G15740.1	0	O-fucosyltransferase family protein
Cotton_A_23060	AT5G26570.1	0	catalytics;carbohydrate kinases;phosphoglucan, water dikinases
Cotton_A_32670	AT5G35750.1	0	histidine kinase 2
Cotton_A_40100	AT5G10080.1	5e-147	Eukaryotic aspartyl protease family protein
Cotton_A_17541	AT1G29170.1	2e-36	SCAR family protein
Cotton_A_28019	AT4G31590.1	0	Cellulose-synthase-like C5
Cotton_A_16793	AT1G53050.1	0	Protein kinase superfamily protein
Cotton_A_08831	AT1G10790.1	5e-55
Cotton_A_10332	AT3G24480.1	2e-166	Leucine-rich repeat (LRR) family protein
Cotton_A_18985	AT3G14470.1	8e-40	NB-ARC domain-containing disease resistance protein

## Sheet: PHD23
Gene	Ortholog(AT)	Blast evalue	Annotation
Gh_D05G0893	AT5G58930	2e-60	Protein of unknown function (DUF740)
Gh_A06G0759	AT5G20510	4e-89	AL5 encodes a member of the Alfin-Like family of nuclear-localized PhD domain containing homeodomain proteins. Binds to H3K4 di or trimethylated DNA.
Gh_D06G1797	AT2G39760	2e-163	BTB/POZ/MATH-domains containing protein
Gh_D03G0186	AT2G15790	7e-141	SQN encodes the Arabidopsis homolog of cyclophilin 40 (CyP40). It is specifically required for the vegetative but not the reproductive maturation of the shoot.
Gh_A11G2080	AT5G06160	0	Encodes a protein with similarity to pre-mRNA splicing factor SF3a60 that is involved in gametic cell fate determination. Loss of function results in the ectopic expression of egg cell makers suggesting a role in restriction of gametic cell fate. Expressed strongly in gametophytes and weakly in sporophytes.
Gh_A05G3041	AT3G48670	0	Encodes IDN2 (INVOLVED IN DE NOVO 2), a double-stranded RNA-binding protein involved in de novo methylation and small interfering RNA (siRNA)-mediated maintenance methylation. IND2 is a component of the RNA-directed DNA methylation pathway.
Gh_A06G0753	AT5G20850	9e-178	Encodes a homolog of yeast RAD51. Its mRNA is most abundant in early flower buds and is expressed at high levels in exponentially growing cells in suspension cultures and is induced in response to gamma radiation.
Gh_D06G0894	AT5G20510	2e-86	AL5 encodes a member of the Alfin-Like family of nuclear-localized PhD domain containing homeodomain proteins. Binds to H3K4 di or trimethylated DNA.
Gh_D08G1286	AT1G08845	1e-63	Ribosomal L18p/L5e family protein
Gh_A02G1526	AT2G15790	2e-145	SQN encodes the Arabidopsis homolog of cyclophilin 40 (CyP40). It is specifically required for the vegetative but not the reproductive maturation of the shoot.
Gh_A07G2178	AT1G14900	7e-20	high mobility group A
Gh_A05G0761	AT5G58930	7e-60	Protein of unknown function (DUF740)
Gh_A07G0817	AT5G48385	0	FRIGIDA-like protein
Gh_D06G1529	-	-	-
Gh_D12G0018	AT4G02670	1e-96	indeterminate(ID)-domain 12
Gh_A05G1489	AT4G22290	3e-127	Ubiquitin-specific protease family C19-related protein
Gh_Sca004871G03	-	-	-
Gh_Sca094925G01	AT2G13610	2e-34	ABC-2 type transporter family protein
Gh_A08G0565	AT2G30620	9e-14	winged-helix DNA-binding transcription factor family protein
Gh_D03G0655	AT5G16260	2e-149	Encodes a RNA binding protein ELF9 (EARLY FLOWERING9). Loss of ELF9 function in the Wassilewskija ecotype causes early flowering in short days. ELF9 reduces SOC1 (SUPPRESSOR OF OVEREXPRESSION OF CO1) transcript levels, possibly via nonsense-mediated mRNA decay.
Gh_D05G2590	-	-	-
Gh_D01G2078	AT2G37025	3e-36	TRF-like 8
Gh_D07G0118	AT5G20635	6e-28	FUNCTIONS IN: molecular_function unknown; INVOLVED IN: biological_process unknown; LOCATED IN: keratin filament, chloroplast; CONTAINS InterPro DOMAIN/s: Keratin, high sulphur B2 protein (InterPro:IPR002494); Has 6153 Blast hits to 2882 proteins in 265 species: Archae - 6; Bacteria - 47; Metazoa - 4777; Fungi - 68; Plants - 187; Viruses - 30; Other Eukaryotes - 1038 (source: NCBI BLink).
Gh_A05G0393	AT5G25590	0	Protein of unknown function (DUF630 and DUF632)
Gh_D07G1011	AT5G58930	3e-58	Protein of unknown function (DUF740)
Gh_A13G2265	-	-	-
Gh_A08G2052	AT1G56020	9e-28	unknown protein; BEST Arabidopsis thaliana protein match is: unknown protein (TAIR:AT3G12970.1); Has 3011 Blast hits to 958 proteins in 192 species: Archae - 0; Bacteria - 193; Metazoa - 479; Fungi - 286; Plants - 158; Viruses - 8; Other Eukaryotes - 1887 (source: NCBI BLink).
Gh_A10G1232	AT5G18960	3e-17	FAR1-related sequence 12
Gh_Sca004952G04	AT5G50410	1e-65	unknown protein; Has 1807 Blast hits to 1807 proteins in 277 species: Archae - 0; Bacteria - 0; Metazoa - 736; Fungi - 347; Plants - 385; Viruses - 0; Other Eukaryotes - 339 (source: NCBI BLink).
Gh_D08G1085	AT5G07280	0	Encodes EMS1 (EXCESS MICROSPOROCYTES1), a putative leucine-rich repeat receptor protein kinase that controls somatic and reproductive cell fates in Arabidopsis anther.
Gh_A07G0933	AT5G58930	8e-59	Protein of unknown function (DUF740)
Gh_D09G1618	AT2G18250	5e-74	At2g18250 encodes pantetheine-phosphate adenylyltransferase catalyzing the formation of dephospho-CoA from pantetheine 4\'-phosphate. The enzyme is involved in coenzyme A biosynthesis.
Gh_A07G2359	AT5G20635	5e-19
Gh_A03G0630	AT1G18610	0	Galactose oxidase/kelch repeat superfamily protein
Gh_D05G0459	AT4G32930	1e-59	unknown protein; CONTAINS InterPro DOMAIN/s: Protein of unknown function DUF866, eukaryotic (InterPro:IPR008584); Has 30201 Blast hits to 17322 proteins in 780 species: Archae - 12; Bacteria - 1396; Metazoa - 17338; Fungi - 3422; Plants - 5037; Viruses - 0; Other Eukaryotes - 2996 (source: NCBI BLink).
Gh_A10G2117	-	-	-
Gh_A04G0110	AT5G55160	6e-44	Encodes a small ubiquitin-like modifier (SUMO) polypeptide that becomes covalently attached to various intracellular protein targets, much like ubiquitination, leading to post-translational modification of those targets. SUMO2 can form SUMO chains through lysine residue 10 during in vitro assays.
Gh_D05G2110	AT2G01710	9e-83	Chaperone DnaJ-domain superfamily protein
Gh_D02G2120	AT4G21550	1e-06	VP1/ABI3-like 3
Gh_A05G3791	AT4G33280	1e-64	AP2/B3-like transcriptional factor family protein
Gh_A01G1600	AT1G77520	3e-81	O-methyltransferase family protein
Gh_A02G1623	AT4G34720	5e-59	vacuolar H+-pumping ATPase 16 kDa proteolipid (ava-p1)
Gh_D11G0629	AT5G49890	0	member of Anion channel protein family
Gene	Ortholog(AT)	Blast evalue	Annotation
Cotton_A_36668	AT5G20510.1	2e-86	alfin-like 5
Cotton_A_20692	AT2G47580.1	2e-85	spliceosomal protein U1A
Cotton_A_32399	AT5G53390.1	3e-141	O-acyltransferase (WSD1-like) family protein
Cotton_A_09469	AT2G42870.1	2e-16	phy rapidly regulated 1
Cotton_A_25892	AT2G46710.1	1e-123	Rho GTPase activating protein with PAK-box/P21-Rho-binding domain
Cotton_A_28161	AT1G12640.1	2e-56	MBOAT (membrane bound O-acyl transferase) family protein
Cotton_A_01634	AT3G50740.1	2e-136	UDP-glucosyl transferase 72E1
Cotton_A_34546	AT4G33280.1	3e-26	AP2/B3-like transcriptional factor family protein
Cotton_A_32916	AT4G35040.1	3e-90	Basic-leucine zipper (bZIP) transcription factor family protein
Cotton_A_24533	AT5G48760.2	8e-10	Ribosomal protein L13 family protein
Cotton_A_20240	AT3G12600.1	2e-60	nudix hydrolase homolog 16
Cotton_A_38400	AT4G37810.1	1e-14
Cotton_A_08752	AT3G17310.1	8e-141	S-adenosyl-L-methionine-dependent methyltransferases superfamily protein
Cotton_A_10693	AT5G60990.1	0	DEA(D/H)-box RNA helicase family protein
Cotton_A_37121	AT4G31860.2	7e-07	Protein phosphatase 2C family protein
Cotton_A_18807	-	-	-
Cotton_A_26636	AT3G03320.1	7e-63	RNA-binding ASCH domain protein
Cotton_A_00619	AT2G41990.1	8e-58
Cotton_A_13042	AT1G57820.1	0	Zinc finger (C3HC4-type RING finger) family protein
Cotton_A_14646	AT4G36630.1	0	Vacuolar sorting protein 39
Cotton_A_10882	AT4G39820.1	9e-143	Tetratricopeptide repeat (TPR)-like superfamily protein
Cotton_A_00292	AT2G38360.1	9e-49	prenylated RAB acceptor 1.B4
Cotton_A_27993	AT5G04550.1	0	Protein of unknown function (DUF668)
Cotton_A_38157	AT2G01650.1	2e-136	plant UBX domain-containing protein 2
Cotton_A_12985	AT5G05170.1	0	Cellulose synthase family protein
Cotton_A_24421	AT3G23750.1	0	Leucine-rich repeat protein kinase family protein
Cotton_A_08900	AT4G39050.1	0	Kinesin motor family protein
Cotton_A_13048	AT1G76030.1	0	ATPase, V1 complex, subunit B protein
Cotton_A_26799	AT3G12400.1	1e-129	Ubiquitin-conjugating enzyme/RWD-like protein

## Sheet: PHD24
Gene	Ortholog(AT)	Blast evalue	Annotation
Gh_A06G1057	AT1G14510	3e-101	AL7 encodes a member of the Alfin-Like family of nuclear-localized PhD domain containing homeodomain proteins. Binds to H3K4 di or trimethylated DNA.
Gh_A01G0818	AT1G20870	5e-36	HSP20-like chaperones superfamily protein
Gh_A08G0890	AT5G52200	4e-09	phosphoprotein phosphatase inhibitors
Gh_D08G0320	AT2G03870	3e-47	Small nuclear ribonucleoprotein family protein
Gh_D06G1286	AT1G14510	6e-102	AL7 encodes a member of the Alfin-Like family of nuclear-localized PhD domain containing homeodomain proteins. Binds to H3K4 di or trimethylated DNA.
Gh_A06G0554	AT4G28830	2e-84	S-adenosyl-L-methionine-dependent methyltransferases superfamily protein
Gh_D10G0750	AT1G15790	2e-23	unknown protein; BEST Arabidopsis thaliana protein match is: unknown protein (TAIR:AT1G15780.1); Has 35333 Blast hits to 34131 proteins in 2444 species: Archae - 798; Bacteria - 22429; Metazoa - 974; Fungi - 991; Plants - 531; Viruses - 0; Other Eukaryotes - 9610 (source: NCBI BLink).
Gh_D11G1227	AT4G03180	8e-10	CONTAINS InterPro DOMAIN/s: rRNA processing (InterPro:IPR013730); Has 898 Blast hits to 687 proteins in 142 species: Archae - 2; Bacteria - 28; Metazoa - 200; Fungi - 99; Plants - 63; Viruses - 0; Other Eukaryotes - 506 (source: NCBI BLink).
Gh_D08G0144	AT2G27790	6e-67	RNA-binding (RRM/RBD/RNP motifs) family protein
Gh_D06G1282	AT2G02570	9e-101	nucleic acid binding;RNA binding
Gh_A05G1358	AT2G02470	1e-98	AL6 encodes a member of the Alfin-Like family of nuclear-localized PhD domain containing homeodomain proteins. Binds to H3K4 di or trimethylated DNA.
Gh_D08G1083	AT5G52200	4e-31	phosphoprotein phosphatase inhibitors
Gh_A05G2289	AT1G78140	1e-120	S-adenosyl-L-methionine-dependent methyltransferases superfamily protein
Gh_D02G1972	AT4G35320	5e-22	unknown protein; BEST Arabidopsis thaliana protein match is: unknown protein (TAIR:AT2G17300.1); Has 30201 Blast hits to 17322 proteins in 780 species: Archae - 12; Bacteria - 1396; Metazoa - 17338; Fungi - 3422; Plants - 5037; Viruses - 0; Other Eukaryotes - 2996 (source: NCBI BLink).
Gh_A10G0296	AT4G18050	0	P-glycoprotein 9
Gene	Ortholog(AT)	Blast evalue	Annotation
Cotton_A_40843	AT1G14510.1	4e-101	alfin-like 7
Cotton_A_06920	AT5G06430.1	3e-73	Thioredoxin superfamily protein
Cotton_A_24909	AT4G40042.1	6e-33	Microsomal signal peptidase 12 kDa subunit (SPC12)
Cotton_A_40808	AT5G38480.1	3e-120	general regulatory factor 3
Cotton_A_00517	AT5G03740.1	4e-22	histone deacetylase 2C
Cotton_A_07641	AT1G19090.1	3e-157	receptor-like serine/threonine kinase 2
Cotton_A_07762	AT2G42080.1	2e-43	Chaperone DnaJ-domain superfamily protein
Cotton_A_15088	AT1G78895.1	3e-64	Reticulon family protein
Cotton_A_07146	AT5G47420.1	4e-132	Tryptophan RNA-binding attenuator protein-like
Cotton_A_39313	AT5G10350.1	3e-93	RNA-binding (RRM/RBD/RNP motifs) family protein
Cotton_A_09503	AT5G09250.1	3e-33	ssDNA-binding transcriptional regulator
Cotton_A_12684	AT1G20870.1	5e-36	HSP20-like chaperones superfamily protein
Cotton_A_22412	AT1G55520.2	9e-106	TATA binding protein 2
Cotton_A_01928	AT5G63460.1	3e-48	SAP domain-containing protein
Cotton_A_38543	AT1G65420.1	4e-52	Protein of unknown function (DUF565)
Cotton_A_08355	AT5G62950.3	2e-37	RNA polymerase II, Rpb4, core protein
Cotton_A_04167	AT2G30280.1	3e-62	RNA-directed DNA methylation 4
Cotton_A_21412	AT5G59180.1	1e-83	DNA-directed RNA polymerase II
Cotton_A_38188	AT1G22140.1	1e-10
Cotton_A_09149	-	-	-
Cotton_A_14207	AT1G15215.2	7e-76	SAWADEE HOMEODOMAIN HOMOLOG 1 (SHH1)
Cotton_A_18473	AT1G21930.1	5e-33
Cotton_A_09763	AT3G28720.1	8e-09
Cotton_A_32193	AT4G00170.1	5e-58	Plant VAMP (vesicle-associated membrane protein) family protein
Cotton_A_37071	AT5G64816.2	6e-51
Cotton_A_04109	AT4G14660.1	3e-76	RNA polymerase Rpb7-like, N-terminal domain
Cotton_A_36500	AT5G37480.1	4e-36
Cotton_A_25538	AT2G23930.1	2e-38	probable small nuclear ribonucleoprotein G
Cotton_A_10288	AT5G11900.1	1e-59	Translation initiation factor SUI1 family protein
Cotton_A_07055	AT2G28430.1	2e-20
Cotton_A_16855	AT1G55520.2	2e-106	TATA binding protein 2
Cotton_A_39576	AT3G57810.3	5e-42	Cysteine proteinases superfamily protein
Cotton_A_00674	AT2G21290.1	2e-08
Cotton_A_27470	AT3G52090.1	7e-54	DNA-directed RNA polymerase, RBP11-like
Cotton_A_02363	AT5G24650.1	3e-67	Mitochondrial import inner membrane translocase subunit Tim17/Tim22/Tim23 family protein
Cotton_A_19041	AT3G18750.3	0	with no lysine (K) kinase 6
Cotton_A_07367	AT1G18720.1	7e-68	Protein of unknown function (DUF962)
Cotton_A_09767	AT3G49910.1	4e-46	Translation protein SH3-like family protein
Cotton_A_15858	AT2G29960.1	2e-79	cyclophilin 5
Cotton_A_10882	AT4G39820.1	9e-143	Tetratricopeptide repeat (TPR)-like superfamily protein
Cotton_A_36847	AT1G73840.1	2e-59	hydroxyproline-rich glycoprotein family protein
Cotton_A_07509	AT2G33490.1	2e-109	hydroxyproline-rich glycoprotein family protein
Cotton_A_23434	AT3G27870.1	0	ATPase E1-E2 type family protein / haloacid dehalogenase-like hydrolase family protein
Cotton_A_03640	AT5G61960.2	0	MEI2-like protein 1
Cotton_A_35779	AT1G26120.1	1e-147	alpha/beta-Hydrolases superfamily protein
Cotton_A_03644	AT5G62000.3	0	auxin response factor 2

## Sheet: PHD34
Gene	Ortholog(AT)	Blast evalue	Annotation
Gh_A11G3229	AT2G27110	7e-24	FAR1-related sequence 3
Gh_A07G1680	AT4G22140	1e-103	PHD finger family protein / bromo-adjacent homology (BAH) domain-containing protein
Gh_A03G0719	AT4G10150	5e-41	RING/U-box superfamily protein
Gh_D07G1891	AT4G22140	6e-104	PHD finger family protein / bromo-adjacent homology (BAH) domain-containing protein
Gh_D08G2340	AT3G03590	2e-31	SWIB/MDM2 domain superfamily protein
Gh_D05G0916	AT5G02220	5e-07	unknown protein; Has 30201 Blast hits to 17322 proteins in 780 species: Archae - 12; Bacteria - 1396; Metazoa - 17338; Fungi - 3422; Plants - 5037; Viruses - 0; Other Eukaryotes - 2996 (source: NCBI BLink).
Gh_A03G0029	AT4G18020	2e-113	Encodes pseudo-response regulator 2 (APRR2) that interacts with a calcium sensor (CML9).
Gh_D12G2260	AT4G11600	2e-72	Encodes glutathione peroxidase.
Gh_A05G0741	AT3G51860	2e-140	cation exchanger 3
Gh_A03G1175	AT1G24590	2e-11	Encodes a member of the ERF (ethylene response factor) subfamily B-1 of ERF/AP2 transcription factor family. The protein contains one AP2 domain. There are 15 members in this subfamily including ATERF-3, ATERF-4, ATERF-7, and LEAFY PETIOLE. This gene functions in the regeneration of shoots in tissue culture, probably through transcriptional regulation of CUC1. May also be involved in activation o…
Gh_D06G2023	ATMG00300	2e-06	Gag-Pol-related retrotransposon family protein
Gh_D05G0873	AT3G51860	7e-130	cation exchanger 3
Gh_A08G1440	AT4G18020	3e-117	Encodes pseudo-response regulator 2 (APRR2) that interacts with a calcium sensor (CML9).
Gh_A12G0944	AT4G22990	0	Major Facilitator Superfamily with SPX (SYG1/Pho81/XPR1) domain-containing protein
Gh_A02G1720	AT1G20925	4e-59	Auxin efflux carrier family protein
Gh_A13G0178	AT5G13820	2e-110	Encodes a protein that specifically binds plant telomeric DNA repeats. It has a single Myb telomeric DNA-binding domain in C-terminus that prefers the sequence TTTAGGG.
Gh_D02G1611	AT1G24590	2e-11	Encodes a member of the ERF (ethylene response factor) subfamily B-1 of ERF/AP2 transcription factor family. The protein contains one AP2 domain. There are 15 members in this subfamily including ATERF-3, ATERF-4, ATERF-7, and LEAFY PETIOLE. This gene functions in the regeneration of shoots in tissue culture, probably through transcriptional regulation of CUC1. May also be involved in activation o…
Gh_D02G0425	AT1G06620	7e-123	encodes a protein whose sequence is similar to a 2-oxoglutarate-dependent dioxygenase
Gh_D08G1045	AT5G53140	3e-138	Protein phosphatase 2C family protein
Gh_A06G0985	-	-	-
Gh_A05G0090	AT1G49920	2e-16	MuDR family transposase
Gh_A01G1311	AT1G67856	9e-33	RING/U-box superfamily protein
Gh_D07G1490	AT2G31200	2e-67	Encodes actin depolymerizing factor 6 (ADF6).
Gh_D12G1429	AT1G08510	2e-78	Encodes an acyl-acyl carrier protein thioesterase. Hydrolyzes primarily saturated acyl-ACPs with chain lengths that vary between 8 and 18 carbons. Involved in saturated fatty acid synthesis. Nuclear-encoded, plastid-targeted globular protein that is functional as dimer.
Gh_A05G0797	AT5G02220	2e-07
Gh_A04G0335	AT3G14470	5e-10	NB-ARC domain-containing disease resistance protein
5.G.arboreum network gene
Gene	Ortholog(AT)	Blast evalue	Annotation
Cotton_A_26970	AT2G05230.1	0	DNAJ heat shock N-terminal domain-containing protein
Cotton_A_18694	AT4G15415.1	0	Protein phosphatase 2A regulatory B subunit family protein
Cotton_A_06177	AT1G69360.1	4e-108	Plant protein of unknown function (DUF863)
Cotton_A_30458	AT1G67310.1	0	Calmodulin-binding transcription activator protein with CG-1 and Ankyrin domains
Cotton_A_39478	AT2G43850.1	0	Integrin-linked protein kinase family
Cotton_A_23646	AT4G02570.4	0	cullin 1
Cotton_A_01674	AT2G23520.1	0	Pyridoxal phosphate (PLP)-dependent transferases superfamily protein
Cotton_A_35576	AT2G16365.2	2e-34	F-box family protein
Cotton_A_14004	AT5G11850.1	1e-138	Protein kinase superfamily protein
Cotton_A_06167	AT1G14000.1	0	VH1-interacting kinase
Cotton_A_11581	AT3G27340.1	2e-49
Cotton_A_08250	AT1G63900.1	4e-135	E3 Ubiquitin ligase family protein
Cotton_A_21154	AT3G07500.1	1e-33	Far-red impaired responsive (FAR1) family protein
Cotton_A_23168	AT5G46020.1	1e-36
Cotton_A_15090	AT1G78910.1	0	Pseudouridine synthase family protein
Cotton_A_35541	AT3G03750.2	3e-106	SET domain protein 20
Cotton_A_30280	AT2G02470.1	7e-39	alfin-like 6
Cotton_A_07712	AT1G73440.1	7e-35	calmodulin-related
Cotton_A_31257	AT2G46090.1	2e-144	Diacylglycerol kinase family protein
Cotton_A_09718	AT5G52980.1	4e-50
Cotton_A_31027	AT2G19310.1	1e-24	HSP20-like chaperones superfamily protein

[truncated: 1 more sheets: GhPHD77]
